# Supplementary material for: r-1,t-3-Bis[4-(di­methyl­amino)­phen­yl]-c-2,t-4-bis­(pyridin-4-yl)cyclo­butane
Source: Acta Crystallogr Sect E Struct Rep Online. 2014 Feb 15;70(Pt 3):o311. doi: 10.1107/S1600536814002311 (PMC3998431; doi:10.1107/S1600536814002311)
Supplement: Supplementary file 1 [file e-70-0o311-sup1.cif]

##############################################################################
#                                                                            #
# This CIF contains the data in a paper accepted for publication in          #
# Acta Crystallographica Section E. It conforms to the requirements of       #
# Notes for Authors for Acta Crystallographica Section E, and has been       #
# peer reviewed under the auspices of the IUCr Commission on Journals.       #
#                                                                            #
# Full details of the Crystallographic Information File format               #
# are given in the paper "The Crystallographic Information File (CIF):       #
# a New Standard Archive File for Crystallography" by S. R. Hall, F. H.      #
# Allen and I. D. Brown [Acta Cryst. (1991), A47, 655-685].                  #
#                                                                            #
# The current version of the core CIF dictionary is obtainable from          #
# ftp://ftp.iucr.org/pub/cif_core.dic.                                       #
#                                                                            #
# Software is freely available for graphical display of the structure(s)     #
# in this CIF. For information consult the CIF software page                 #
# http://www.iucr.org/resources/cif/software.                                #
#                                                                            #
# This file may be used for bona fide research purposes within the           #
# scientific community so long as proper attribution is given to the journal # 
# article from which it was obtained.                                        #
#                                                                            #
##############################################################################
data_global
_audit_creation_method     SHELXL-97
_journal_date_recd_electronic     2013-05-09
_journal_date_accepted     2014-01-31
_journal_name_full     'Acta Crystallographica, Section E'
_journal_year     2014
_journal_volume     70
_journal_issue      3
_journal_page_first     o311
_journal_page_last     o311
_journal_paper_category     QO
_journal_paper_doi     10.1107/S1600536814002311
_journal_coeditor_code     MW2110
_publ_contact_author_name     'Dr Junpeng Zhuang'
_publ_contact_author_address
;
Department of Organic Chemistry
Faculty of Science
Beijing University of Chemical Technology
Beijing 100029
People's Republic of China
;
_publ_contact_author_email     zhuangjp@mail.buct.edu.cn
_publ_contact_author_fax     '86 010 64412948'
_publ_contact_author_phone     '86 010 64412948'
_publ_section_title
;\
<i>r</i>-1,<i>t</i>-3-Bis[4-(dimethylamino)phenyl]-<i>c</i>-2,<i>t</i>-4-\
bis(pyridin-4-yl)cyclobutane
;
loop_
    _publ_author_name
    _publ_author_footnote
    _publ_author_address
    'Zhang, Shuguang' .
;
Department of Organic Chemistry
Faculty of Science
Beijing University of Chemical Technology
Beijing 100029
People's Republic of China
;
    'Zhuang, Junpeng' .
;
Department of Organic Chemistry
Faculty of Science
Beijing University of Chemical Technology
Beijing 100029
People's Republic of China
;
data_I
_database_code_depnum_ccdc_archive     'CCDC 984465'
_chemical_name_systematic
;\
<i>r</i>-1,<i>t</i>-3-Bis[4-(dimethylamino)phenyl]-<i>c</i>-2,<i>t</i>-4-\
bis(pyridin-4-yl)cyclobutane
;
_chemical_name_common     ?
_chemical_formula_moiety     'C30 H32 N4'
_chemical_formula_sum     'C30 H32 N4'
_chemical_formula_iupac     'C30 H32 N4'
_chemical_formula_weight     448.60
_chemical_melting_point     ?
_symmetry_cell_setting     monoclinic
_symmetry_space_group_name_H-M     'C 2/c'
_symmetry_space_group_name_Hall     '-C 2yc'
loop_
    _symmetry_equiv_pos_as_xyz
    'x, y, z'
    '-x, y, -z+1/2'
    'x+1/2, y+1/2, z'
    '-x+1/2, y+1/2, -z+1/2'
    '-x, -y, -z'
    'x, -y, z-1/2'
    '-x+1/2, -y+1/2, -z'
    'x+1/2, -y+1/2, z-1/2'
_cell_length_a     23.166(5)
_cell_length_b     11.003(2)
_cell_length_c     9.6330(19)
_cell_angle_alpha     90.00
_cell_angle_beta     91.67(3)
_cell_angle_gamma     90.00
_cell_volume     2454.4(8)
_cell_formula_units_Z     4
_cell_measurement_reflns_used     2660
_cell_measurement_theta_min     1.759
_cell_measurement_theta_max     27.896
_cell_measurement_temperature     113(2)
_exptl_crystal_description     block
_exptl_crystal_colour     colourless
_exptl_crystal_size_max     0.24
_exptl_crystal_size_mid     0.20
_exptl_crystal_size_min     0.16
_exptl_crystal_density_diffrn     1.214
_exptl_crystal_density_meas     ?
_exptl_crystal_density_method     'not measured'
_exptl_crystal_F_000     960
_exptl_absorpt_coefficient_mu     0.072
_exptl_absorpt_correction_type     multi-scan
_exptl_absorpt_process_details     '(<i>CrystalClear</i>; Rigaku, 2009)'
_exptl_absorpt_correction_T_min     0.9829
_exptl_absorpt_correction_T_max     0.9885
_exptl_special_details     ?
_diffrn_ambient_temperature     113(2)
_diffrn_radiation_type     MoK\a
_diffrn_radiation_wavelength     0.71073
_diffrn_radiation_source     'rotating anode'
_diffrn_radiation_monochromator     confocal
_diffrn_measurement_device_type     'Rigaku Saturn 70 CCD diffractometer'
_diffrn_measurement_method     '\w scans'
_diffrn_detector_area_resol_mean     ?
_diffrn_reflns_number     14966
_diffrn_reflns_av_R_equivalents     0.0434
_diffrn_reflns_av_sigmaI/netI     0.0379
_diffrn_reflns_theta_min     1.76
_diffrn_reflns_theta_max     27.88
_diffrn_reflns_theta_full     27.850
_diffrn_measured_fraction_theta_max     0.999
_diffrn_measured_fraction_theta_full     0.999
_diffrn_reflns_limit_h_min     -30
_diffrn_reflns_limit_h_max     30
_diffrn_reflns_limit_k_min     -14
_diffrn_reflns_limit_k_max     14
_diffrn_reflns_limit_l_min     -12
_diffrn_reflns_limit_l_max     12
_diffrn_standards_number     0
_diffrn_standards_interval_count     0
_diffrn_standards_interval_time     0
_diffrn_standards_decay_%     0
_refine_special_details
;
Refinement of <i>F</i>^2^ against ALL reflections. The weighted <i>R</i>-factor
<i>wR</i> and goodness of fit <i>S</i> are based on <i>F</i>^2^, conventional
<i>R</i>-factors <i>R</i> are based on <i>F</i>, with <i>F</i> set to zero for
negative <i>F</i>^2^. The threshold expression of <i>F</i>^2^ >
\s(<i>F</i>^2^) is used only for calculating <i>R</i>-factors(gt) <i>etc</i>.
and is not relevant to the choice of reflections for refinement.
<i>R</i>-factors based on <i>F</i>^2^ are statistically about twice as large
as those based on <i>F</i>, and <i>R</i>- factors based on ALL data will be
even larger.
;
_reflns_number_total     2934
_reflns_number_gt     2335
_reflns_threshold_expression     I>2\s(I)
_refine_ls_structure_factor_coef     Fsqd
_refine_ls_matrix_type     full
_refine_ls_R_factor_all     0.0565
_refine_ls_R_factor_gt     0.0450
_refine_ls_wR_factor_gt     0.1133
_refine_ls_wR_factor_ref     0.1209
_refine_ls_goodness_of_fit_ref     1.092
_refine_ls_restrained_S_all     1.092
_refine_ls_number_reflns     2934
_refine_ls_number_parameters     157
_refine_ls_number_restraints     0
_refine_ls_hydrogen_treatment     constr
_refine_ls_weighting_scheme     calc
_refine_ls_weighting_details
                      'w=1/[\s^2^(Fo^2^)+(0.0689P)^2^] where P=(Fo^2^+2Fc^2^)/3'
_atom_sites_solution_hydrogens     geom
_atom_sites_solution_primary     direct
_atom_sites_solution_secondary     difmap
_refine_ls_shift/su_max     0.000
_refine_ls_shift/su_mean     0.000
_refine_diff_density_max     0.240
_refine_diff_density_min     -0.258
_refine_ls_extinction_method     '<i>SHELXL97</i> (Sheldrick, 2008)'
_refine_ls_extinction_coef     0.0115(17)
_refine_ls_extinction_expression
                                  'Fc^*^=kFc[1+0.001xFc^2^\l^3^/sin(2\q)]^-1/4^'
loop_
    _atom_type_symbol
    _atom_type_description
    _atom_type_scat_dispersion_real
    _atom_type_scat_dispersion_imag
    _atom_type_scat_source
    'C' 'C' 0.0033 0.0016
                         'International Tables Vol C Tables 4.2.6.8 and 6.1.1.4'
    'H' 'H' 0.0000 0.0000
                         'International Tables Vol C Tables 4.2.6.8 and 6.1.1.4'
    'N' 'N' 0.0061 0.0033
                         'International Tables Vol C Tables 4.2.6.8 and 6.1.1.4'
_computing_data_collection     '<i>CrystalClear</i> (Rigaku, 2009)'
_computing_cell_refinement     '<i>CrystalClear</i> (Rigaku, 2009)'
_computing_data_reduction     '<i>CrystalClear</i> (Rigaku, 2009)'
_computing_structure_solution     '<i>SHELXS97</i> (Sheldrick, 2008)'
_computing_structure_refinement     '<i>SHELXL97</i> (Sheldrick, 2008)'
_computing_molecular_graphics     '<i>SHELXTL</i> (Sheldrick, 2008)'
_computing_publication_material     '<i>SHELXTL</i> (Sheldrick, 2008)'
loop_
    _atom_site_type_symbol
    _atom_site_label
    _atom_site_fract_x
    _atom_site_fract_y
    _atom_site_fract_z
    _atom_site_U_iso_or_equiv
    _atom_site_adp_type
    _atom_site_calc_flag
    _atom_site_occupancy
    _atom_site_disorder_assembly
    _atom_site_disorder_group
    N N1 -0.12781(4) 0.08386(9) 0.34546(11) 0.0261(3) Uani d 1 . .
    N N2 0.21597(4) 0.48468(8) 0.38134(10) 0.0201(3) Uani d 1 . .
    C C1 -0.14278(5) 0.08343(11) 0.47858(13) 0.0215(3) Uani d 1 . .
    H H1 -0.1758 0.0408 0.5017 0.026 Uiso calc 1 . .
    C C2 -0.11207(5) 0.14263(10) 0.58397(12) 0.0191(3) Uani d 1 . .
    H H2 -0.1241 0.1375 0.6750 0.023 Uiso calc 1 . .
    C C3 -0.06316(5) 0.20975(10) 0.55322(12) 0.0166(3) Uani d 1 . .
    C C4 -0.04739(5) 0.21074(11) 0.41486(12) 0.0233(3) Uani d 1 . .
    H H4 -0.0151 0.2541 0.3884 0.028 Uiso calc 1 . .
    C C5 -0.08012(6) 0.14681(12) 0.31670(13) 0.0289(3) Uani d 1 . .
    H H5 -0.0683 0.1477 0.2253 0.035 Uiso calc 1 . .
    C C6 -0.02904(5) 0.27871(10) 0.66140(12) 0.0170(3) Uani d 1 . .
    H H6 -0.0342 0.3661 0.6456 0.020 Uiso calc 1 . .
    C C7 0.03660(4) 0.25051(10) 0.68241(11) 0.0165(3) Uani d 1 . .
    H H7 0.0421 0.1627 0.6722 0.020 Uiso calc 1 . .
    C C8 0.08169(5) 0.31420(10) 0.60052(11) 0.0165(3) Uani d 1 . .
    C C9 0.12213(5) 0.24764(10) 0.52824(12) 0.0191(3) Uani d 1 . .
    H H9 0.1200 0.1633 0.5298 0.023 Uiso calc 1 . .
    C C10 0.16550(5) 0.30229(10) 0.45398(12) 0.0204(3) Uani d 1 . .
    H H10 0.1914 0.2541 0.4065 0.024 Uiso calc 1 . .
    C C11 0.17092(5) 0.42906(10) 0.44948(11) 0.0172(3) Uani d 1 . .
    C C12 0.12953(5) 0.49722(10) 0.52068(12) 0.0196(3) Uani d 1 . .
    H H12 0.1312 0.5816 0.5186 0.023 Uiso calc 1 . .
    C C13 0.08643(5) 0.44051(11) 0.59377(12) 0.0193(3) Uani d 1 . .
    H H13 0.0599 0.4881 0.6397 0.023 Uiso calc 1 . .
    C C14 0.24760(5) 0.41298(11) 0.28156(13) 0.0240(3) Uani d 1 . .
    H H14A 0.2213 0.3836 0.2103 0.036 Uiso calc 1 . .
    H H14B 0.2658 0.3453 0.3281 0.036 Uiso calc 1 . .
    H H14C 0.2766 0.4628 0.2405 0.036 Uiso calc 1 . .
    C C15 0.21211(5) 0.61429(10) 0.35107(13) 0.0230(3) Uani d 1 . .
    H H15A 0.2091 0.6588 0.4363 0.034 Uiso calc 1 . .
    H H15B 0.1786 0.6297 0.2927 0.034 Uiso calc 1 . .
    H H15C 0.2461 0.6398 0.3043 0.034 Uiso calc 1 . .
loop_
    _atom_site_aniso_label
    _atom_site_aniso_U_11
    _atom_site_aniso_U_22
    _atom_site_aniso_U_33
    _atom_site_aniso_U_12
    _atom_site_aniso_U_13
    _atom_site_aniso_U_23
    N1 0.0243(6) 0.0315(6) 0.0226(6) -0.0049(5) 0.0012(4) -0.0045(5)
    N2 0.0177(5) 0.0189(5) 0.0240(5) -0.0004(4) 0.0060(4) 0.0021(4)
    C1 0.0181(6) 0.0226(6) 0.0239(6) -0.0010(5) 0.0020(5) -0.0015(5)
    C2 0.0185(6) 0.0205(6) 0.0185(6) 0.0006(4) 0.0026(5) -0.0006(5)
    C3 0.0156(5) 0.0155(5) 0.0186(6) 0.0037(4) 0.0004(4) 0.0003(4)
    C4 0.0193(6) 0.0292(7) 0.0215(6) -0.0045(5) 0.0033(5) 0.0011(5)
    C5 0.0278(7) 0.0404(8) 0.0185(6) -0.0058(6) 0.0036(5) -0.0033(6)
    C6 0.0144(5) 0.0190(6) 0.0176(6) -0.0004(4) 0.0009(4) 0.0006(5)
    C7 0.0155(6) 0.0158(6) 0.0181(6) 0.0014(4) 0.0015(5) -0.0004(4)
    C8 0.0137(5) 0.0204(6) 0.0154(6) -0.0003(4) -0.0006(4) 0.0003(5)
    C9 0.0201(6) 0.0158(6) 0.0215(6) -0.0002(4) 0.0023(5) 0.0004(5)
    C10 0.0193(6) 0.0198(6) 0.0224(6) 0.0019(5) 0.0057(5) -0.0020(5)
    C11 0.0146(5) 0.0199(6) 0.0173(6) -0.0006(4) 0.0000(4) 0.0019(5)
    C12 0.0193(6) 0.0159(6) 0.0234(6) 0.0009(4) 0.0005(5) 0.0012(5)
    C13 0.0157(5) 0.0187(6) 0.0237(6) 0.0027(4) 0.0031(5) -0.0002(5)
    C14 0.0210(6) 0.0267(7) 0.0247(7) -0.0009(5) 0.0076(5) 0.0015(5)
    C15 0.0213(6) 0.0214(6) 0.0264(7) -0.0023(5) 0.0034(5) 0.0047(5)
_geom_special_details
;
 All esds (except the esd in the dihedral angle between two l.s. planes)
 are estimated using the full covariance matrix.  The cell esds are taken
 into account individually in the estimation of esds in distances, angles
 and torsion angles; correlations between esds in cell parameters are only
 used when they are defined by crystal symmetry.  An approximate (isotropic)
 treatment of cell esds is used for estimating esds involving l.s. planes.
;
loop_
    _geom_bond_atom_site_label_1
    _geom_bond_atom_site_label_2
    _geom_bond_site_symmetry_2
    _geom_bond_distance
    _geom_bond_publ_flag
    N1 C1 . 1.3381(15) ?
    N1 C5 . 1.3396(16) ?
    N2 C11 . 1.3908(14) ?
    N2 C14 . 1.4576(15) ?
    N2 C15 . 1.4579(14) ?
    C1 C2 . 1.3853(17) ?
    C1 H1 . 0.9300 ?
    C2 C3 . 1.3916(15) ?
    C2 H2 . 0.9300 ?
    C3 C4 . 1.3923(16) ?
    C3 C6 . 1.4961(16) ?
    C4 C5 . 1.3863(17) ?
    C4 H4 . 0.9300 ?
    C5 H5 . 0.9300 ?
    C6 C7 2_556 1.5512(15) ?
    C6 C7 . 1.5593(15) ?
    C6 H6 . 0.9800 ?
    C7 C8 . 1.5008(15) ?
    C7 C6 2_556 1.5512(15) ?
    C7 H7 . 0.9800 ?
    C8 C9 . 1.3918(15) ?
    C8 C13 . 1.3958(16) ?
    C9 C10 . 1.3874(15) ?
    C9 H9 . 0.9300 ?
    C10 C11 . 1.4013(16) ?
    C10 H10 . 0.9300 ?
    C11 C12 . 1.4109(16) ?
    C12 C13 . 1.3867(16) ?
    C12 H12 . 0.9300 ?
    C13 H13 . 0.9300 ?
    C14 H14A . 0.9600 ?
    C14 H14B . 0.9600 ?
    C14 H14C . 0.9600 ?
    C15 H15A . 0.9600 ?
    C15 H15B . 0.9600 ?
    C15 H15C . 0.9600 ?
loop_
    _geom_angle_atom_site_label_1
    _geom_angle_atom_site_label_2
    _geom_angle_atom_site_label_3
    _geom_angle_site_symmetry_1
    _geom_angle_site_symmetry_3
    _geom_angle
    _geom_angle_publ_flag
    C1 N1 C5 . . 116.00(11) ?
    C11 N2 C14 . . 118.14(10) ?
    C11 N2 C15 . . 118.84(9) ?
    C14 N2 C15 . . 115.26(9) ?
    N1 C1 C2 . . 123.96(11) ?
    N1 C1 H1 . . 118.0 ?
    C2 C1 H1 . . 118.0 ?
    C1 C2 C3 . . 119.84(11) ?
    C1 C2 H2 . . 120.1 ?
    C3 C2 H2 . . 120.1 ?
    C2 C3 C4 . . 116.48(11) ?
    C2 C3 C6 . . 122.53(10) ?
    C4 C3 C6 . . 120.99(10) ?
    C5 C4 C3 . . 119.70(11) ?
    C5 C4 H4 . . 120.2 ?
    C3 C4 H4 . . 120.2 ?
    N1 C5 C4 . . 124.00(11) ?
    N1 C5 H5 . . 118.0 ?
    C4 C5 H5 . . 118.0 ?
    C3 C6 C7 . 2_556 120.12(9) ?
    C3 C6 C7 . . 118.86(9) ?
    C7 C6 C7 2_556 . 88.36(9) ?
    C3 C6 H6 . . 109.3 ?
    C7 C6 H6 2_556 . 109.3 ?
    C7 C6 H6 . . 109.3 ?
    C8 C7 C6 . 2_556 121.09(10) ?
    C8 C7 C6 . . 121.99(9) ?
    C6 C7 C6 2_556 . 87.07(9) ?
    C8 C7 H7 . . 108.2 ?
    C6 C7 H7 2_556 . 108.2 ?
    C6 C7 H7 . . 108.2 ?
    C9 C8 C13 . . 116.46(10) ?
    C9 C8 C7 . . 120.41(10) ?
    C13 C8 C7 . . 123.12(10) ?
    C10 C9 C8 . . 122.55(11) ?
    C10 C9 H9 . . 118.7 ?
    C8 C9 H9 . . 118.7 ?
    C9 C10 C11 . . 120.95(10) ?
    C9 C10 H10 . . 119.5 ?
    C11 C10 H10 . . 119.5 ?
    N2 C11 C10 . . 121.45(10) ?
    N2 C11 C12 . . 121.70(10) ?
    C10 C11 C12 . . 116.83(10) ?
    C13 C12 C11 . . 121.14(11) ?
    C13 C12 H12 . . 119.4 ?
    C11 C12 H12 . . 119.4 ?
    C12 C13 C8 . . 122.04(10) ?
    C12 C13 H13 . . 119.0 ?
    C8 C13 H13 . . 119.0 ?
    N2 C14 H14A . . 109.5 ?
    N2 C14 H14B . . 109.5 ?
    H14A C14 H14B . . 109.5 ?
    N2 C14 H14C . . 109.5 ?
    H14A C14 H14C . . 109.5 ?
    H14B C14 H14C . . 109.5 ?
    N2 C15 H15A . . 109.5 ?
    N2 C15 H15B . . 109.5 ?
    H15A C15 H15B . . 109.5 ?
    N2 C15 H15C . . 109.5 ?
    H15A C15 H15C . . 109.5 ?
    H15B C15 H15C . . 109.5 ?
loop_
    _geom_torsion_atom_site_label_1
    _geom_torsion_atom_site_label_2
    _geom_torsion_atom_site_label_3
    _geom_torsion_atom_site_label_4
    _geom_torsion_site_symmetry_1
    _geom_torsion_site_symmetry_2
    _geom_torsion_site_symmetry_3
    _geom_torsion_site_symmetry_4
    _geom_torsion
    _geom_torsion_publ_flag
    C5 N1 C1 C2 . . . . -0.30(18) ?
    N1 C1 C2 C3 . . . . 1.49(18) ?
    C1 C2 C3 C4 . . . . -1.27(16) ?
    C1 C2 C3 C6 . . . . 178.20(11) ?
    C2 C3 C4 C5 . . . . 0.03(17) ?
    C6 C3 C4 C5 . . . . -179.44(11) ?
    C1 N1 C5 C4 . . . . -1.05(19) ?
    C3 C4 C5 N1 . . . . 1.2(2) ?
    C2 C3 C6 C7 . . . 2_556 16.79(16) ?
    C4 C3 C6 C7 . . . 2_556 -163.77(10) ?
    C2 C3 C6 C7 . . . . 123.18(12) ?
    C4 C3 C6 C7 . . . . -57.38(15) ?
    C3 C6 C7 C8 . . . . 88.20(13) ?
    C7 C6 C7 C8 2_556 . . . -147.91(9) ?
    C3 C6 C7 C6 . . . 2_556 -146.52(8) ?
    C7 C6 C7 C6 2_556 . . 2_556 -22.63(11) ?
    C6 C7 C8 C9 2_556 . . . 125.21(12) ?
    C6 C7 C8 C9 . . . . -126.96(12) ?
    C6 C7 C8 C13 2_556 . . . -53.68(15) ?
    C6 C7 C8 C13 . . . . 54.16(16) ?
    C13 C8 C9 C10 . . . . 0.62(18) ?
    C7 C8 C9 C10 . . . . -178.34(10) ?
    C8 C9 C10 C11 . . . . 0.61(19) ?
    C14 N2 C11 C10 . . . . 17.54(17) ?
    C15 N2 C11 C10 . . . . 165.43(11) ?
    C14 N2 C11 C12 . . . . -164.33(11) ?
    C15 N2 C11 C12 . . . . -16.44(17) ?
    C9 C10 C11 N2 . . . . 176.66(11) ?
    C9 C10 C11 C12 . . . . -1.55(17) ?
    N2 C11 C12 C13 . . . . -176.89(11) ?
    C10 C11 C12 C13 . . . . 1.32(17) ?
    C11 C12 C13 C8 . . . . -0.12(18) ?
    C9 C8 C13 C12 . . . . -0.86(17) ?
    C7 C8 C13 C12 . . . . 178.07(11) ?
loop_
    _geom_hbond_atom_site_label_D
    _geom_hbond_atom_site_label_H
    _geom_hbond_atom_site_label_A
    _geom_hbond_site_symmetry_A
    _geom_hbond_distance_DH
    _geom_hbond_distance_HA
    _geom_hbond_distance_DA
    _geom_hbond_angle_DHA
    C15 H15B Cg1 5_566 0.96 2.82 3.679(2) 149
    C12 H12 Cg2 5_566 0.96 3.12 4.104(2) 161
_iucr_refine_instructions_details
;
TITL r90401f in C2/c
CELL 0.71073  23.1658  11.0034   9.6330  90.000  91.672  90.000
ZERR    4.00   0.0046   0.0022   0.0019   0.000   0.030   0.000
LATT 7
SYMM -X, Y, 0.5-Z
SFAC C  H  N
UNIT 120 128 16
ACTA 55.7
CONF
HTAB
SIZE 0.24 0.20 0.16
L.S. 4
BOND $H
FMAP 2
PLAN 2
WGHT    0.068900
EXTI    0.011499
FVAR       0.62493
N1    3   -0.127806    0.083858    0.345463    11.00000    0.02432    0.03148 =
         0.02255   -0.00453    0.00124   -0.00485
N2    3    0.215966    0.484677    0.381336    11.00000    0.01771    0.01886 =
         0.02398    0.00210    0.00601   -0.00039
C1    1   -0.142781    0.083432    0.478579    11.00000    0.01807    0.02258 =
         0.02391   -0.00149    0.00200   -0.00102
AFIX  43
H1    2   -0.175805    0.040820    0.501744    11.00000   -1.20000
AFIX   0
C2    1   -0.112065    0.142628    0.583968    11.00000    0.01852    0.02050 =
         0.01850   -0.00064    0.00256    0.00057
AFIX  43
H2    2   -0.124102    0.137526    0.675044    11.00000   -1.20000
AFIX   0
C3    1   -0.063156    0.209745    0.553224    11.00000    0.01565    0.01547 =
         0.01857    0.00034    0.00043    0.00365
C4    1   -0.047393    0.210741    0.414857    11.00000    0.01933    0.02923 =
         0.02154    0.00114    0.00331   -0.00455
AFIX  43
H4    2   -0.015054    0.254094    0.388398    11.00000   -1.20000
AFIX   0
C5    1   -0.080125    0.146813    0.316703    11.00000    0.02782    0.04045 =
         0.01846   -0.00328    0.00358   -0.00576
AFIX  43
H5    2   -0.068256    0.147688    0.225310    11.00000   -1.20000
AFIX   0
C6    1   -0.029042    0.278712    0.661397    11.00000    0.01440    0.01896 =
         0.01757    0.00058    0.00088   -0.00040
AFIX  13
H6    2   -0.034220    0.366072    0.645630    11.00000   -1.20000
AFIX   0
C7    1    0.036597    0.250507    0.682407    11.00000    0.01548    0.01583 =
         0.01814   -0.00044    0.00147    0.00144
AFIX  13
H7    2    0.042123    0.162691    0.672238    11.00000   -1.20000
AFIX   0
C8    1    0.081685    0.314205    0.600525    11.00000    0.01369    0.02042 =
         0.01541    0.00033   -0.00064   -0.00030
C9    1    0.122128    0.247641    0.528241    11.00000    0.02008    0.01578 =
         0.02150    0.00041    0.00232   -0.00017
AFIX  43
H9    2    0.119994    0.163254    0.529778    11.00000   -1.20000
AFIX   0
C10   1    0.165502    0.302287    0.453983    11.00000    0.01931    0.01980 =
         0.02237   -0.00200    0.00566    0.00192
AFIX  43
H10   2    0.191352    0.254095    0.406513    11.00000   -1.20000
AFIX   0
C11   1    0.170918    0.429059    0.449480    11.00000    0.01459    0.01985 =
         0.01727    0.00188   -0.00004   -0.00062
C12   1    0.129526    0.497220    0.520680    11.00000    0.01934    0.01594 =
         0.02344    0.00125    0.00054    0.00089
AFIX  43
H12   2    0.131175    0.581645    0.518554    11.00000   -1.20000
AFIX   0
C13   1    0.086429    0.440511    0.593768    11.00000    0.01567    0.01874 =
         0.02371   -0.00021    0.00309    0.00266
AFIX  43
H13   2    0.059861    0.488111    0.639712    11.00000   -1.20000
AFIX   0
C14   1    0.247603    0.412977    0.281558    11.00000    0.02098    0.02666 =
         0.02474    0.00154    0.00763   -0.00089
AFIX 137
H14A  2    0.221339    0.383635    0.210273    11.00000   -1.50000
H14B  2    0.265752    0.345307    0.328148    11.00000   -1.50000
H14C  2    0.276556    0.462765    0.240539    11.00000   -1.50000
AFIX   0
C15   1    0.212112    0.614295    0.351075    11.00000    0.02133    0.02145 =
         0.02637    0.00469    0.00342   -0.00231
AFIX 137
H15A  2    0.209092    0.658774    0.436288    11.00000   -1.50000
H15B  2    0.178620    0.629675    0.292679    11.00000   -1.50000
H15C  2    0.246088    0.639784    0.304331    11.00000   -1.50000
AFIX   0
HKLF 4
REM  r90401f in C2/c
REM R1 =  0.0450 for    2335 Fo > 4sig(Fo)  and  0.0565 for all    2934 data
REM    157 parameters refined using      0 restraints
END
WGHT      0.0687      0.0000
REM No hydrogen bonds found for HTAB generation
REM Highest difference peak  0.240,  deepest hole -0.258,  1-sigma level  0.045
Q1    1   0.0972  0.2869  0.5517  11.00000  0.05    0.24
Q2    1   0.1731  0.3681  0.4774  11.00000  0.05    0.23
;
