# Supplementary material for: r-1,t-3-Bis[4-(di­methyl­amino)­phen­yl]-c-2,t-4-bis­(pyridin-4-yl)cyclo­butane
Source: Acta Crystallogr Sect E Struct Rep Online. 2014 Feb 15;70(Pt 3):o311. doi: 10.1107/S1600536814002311 (PMC3998431; doi:10.1107/S1600536814002311)
Supplement: Supplementary file 2 [file e-70-0o311-Isup2.hkl]

#
# h,k,l, Fc-squared, Fo-squared, sigma(Fo-squared), status flag
#
data_I
_shelx_title ' r90401f in C2/c'
_shelx_refln_list_code          4
_shelx_F_calc_maximum      167.89
_exptl_crystal_F_000       960.00
_reflns_d_resolution_high  0.7598

loop_
 _space_group_symop_operation_xyz
 'x, y, z'
 '-x, y, -z+1/2'
 'x+1/2, y+1/2, z'
 '-x+1/2, y+1/2, -z+1/2'
 '-x, -y, -z'
 'x, -y, z-1/2'
 '-x+1/2, -y+1/2, -z'
 'x+1/2, -y+1/2, z-1/2'

_cell_length_a    23.1658
_cell_length_b    11.0034
_cell_length_c     9.6330
_cell_angle_alpha  90.000
_cell_angle_beta   91.672
_cell_angle_gamma  90.000

_shelx_F_squared_multiplier     1.000

loop_
 _refln_index_h
 _refln_index_k
 _refln_index_l
 _refln_F_squared_calc
 _refln_F_squared_meas
 _refln_F_squared_sigma
 _refln_observed_status
   2   0   0        250.67        220.57         3.65 o
   6   0   0       8511.85       8212.28        86.57 o
   8   0   0        244.76        219.53         5.63 o
  10   0   0       3303.41       3333.24        31.30 o
  12   0   0       3887.43       3819.74        62.31 o
  14   0   0         43.22         59.13        11.00 o
  16   0   0         42.06         32.46         9.48 o
  18   0   0        234.38        234.19        15.88 o
  20   0   0       3262.86       3683.59        86.90 o
  22   0   0         28.98         11.33         7.39 o
  24   0   0       5228.60       5975.05        67.26 o
  26   0   0        271.64        205.66        39.70 o
  28   0   0        151.65        168.28        44.26 o
  30   0   0        148.30         98.93        38.09 o
   1   1   0        265.33        223.04         2.09 o
   3   1   0       3712.16       3145.93        28.79 o
   5   1   0      13014.90      12837.86        79.24 o
   7   1   0       8287.38       7757.27        69.93 o
   9   1   0        354.54        331.17         4.23 o
  11   1   0        588.68        612.60        13.47 o
  13   1   0        931.23        998.13        18.94 o
  15   1   0        824.58        915.98        15.96 o
  17   1   0        461.96        460.51        20.48 o
  19   1   0         37.02         41.28         7.92 o
  21   1   0        803.97        828.74        36.07 o
  23   1   0       1577.24       1723.06        29.96 o
  25   1   0          0.08          4.00         6.29 o
  27   1   0        459.92        506.82        25.36 o
  29   1   0         10.36         14.22         8.77 o
   0   2   0       4508.41       3911.73        31.41 o
   4   2   0       1813.89       1625.86        11.60 o
   6   2   0          1.19          1.96         1.64 o
   8   2   0       5573.09       5487.51        40.34 o
  10   2   0       1479.09       1529.58        12.29 o
  12   2   0        134.19        113.15         8.70 o
  14   2   0       3401.81       3404.11        71.26 o
  16   2   0         46.46         39.17         6.67 o
  18   2   0         20.14         30.50         5.50 o
  20   2   0          3.04          1.28         7.11 o
  22   2   0        537.66        515.83        19.88 o
  24   2   0         11.30         10.15         6.30 o
  26   2   0       1381.78       1562.37        47.47 o
  28   2   0         25.55         16.54         8.85 o
  30   2   0        109.83        101.14        23.20 o
   1   3   0       8792.15       8278.70        91.18 o
   3   3   0        253.55        217.35         3.72 o
   5   3   0       7538.99       7126.58        48.07 o
   7   3   0       1182.02       1230.80        15.14 o
   9   3   0       1109.45       1157.89        15.55 o
  11   3   0       2081.06       2332.99        46.63 o
  13   3   0        238.73        249.58        10.48 o
  15   3   0       1100.63       1214.19        27.65 o
  17   3   0        772.83        736.36        18.63 o
  19   3   0         54.04         53.52        10.09 o
  21   3   0          0.81          9.29         5.18 o
  23   3   0         88.08         76.47        12.83 o
  25   3   0         87.85         66.26        15.61 o
  27   3   0         11.36         21.74         9.58 o
  29   3   0         31.46         35.51         9.87 o
   0   4   0        872.73        990.60        25.81 o
   2   4   0       5452.01       4983.23        65.49 o
   4   4   0       1086.94       1096.85        17.66 o
   6   4   0       1606.37       1558.64        15.81 o
   8   4   0        487.03        502.07         8.32 o
  10   4   0        693.38        681.60         9.05 o
  12   4   0       3438.75       3563.33        81.30 o
  14   4   0        134.19        133.67         9.00 o
  16   4   0        116.70        114.20        13.06 o
  18   4   0         74.17         99.19        17.19 o
  20   4   0        434.29        399.17        13.46 o
  22   4   0        140.51        159.08        26.66 o
  24   4   0         32.53         37.68        10.79 o
  26   4   0          0.40          6.23         6.46 o
  28   4   0        165.23        120.66        27.16 o
   1   5   0       1874.97       2096.63        20.07 o
   3   5   0       4083.60       4052.79        47.35 o
   5   5   0        853.27        874.65        11.81 o
   7   5   0       4804.59       4769.79        68.10 o
   9   5   0       1466.72       1567.64        29.05 o
  11   5   0        351.63        375.48         6.46 o
  13   5   0         54.26         40.42         6.57 o
  15   5   0         86.30         93.70         8.34 o
  17   5   0        841.88        894.46        23.00 o
  19   5   0       1176.19       1203.03        33.18 o
  21   5   0        338.02        346.92        28.49 o
  23   5   0        232.58        217.81        21.65 o
  25   5   0         28.71         21.39         7.25 o
  27   5   0         13.94         19.55         8.61 o
   0   6   0       2708.14       2645.23        46.50 o
   2   6   0          8.13         27.13         5.03 o
   4   6   0          0.23          3.94         2.09 o
   6   6   0       1369.98       1433.64        22.04 o
   8   6   0       1231.28       1285.06        16.56 o
  10   6   0       2039.46       2065.95        25.79 o
  12   6   0        180.30        188.35         6.11 o
  14   6   0       1282.09       1358.82        42.42 o
  16   6   0        143.19        181.96        10.49 o
  18   6   0        544.01        532.01        21.12 o
  20   6   0         30.57         36.32        10.31 o
  22   6   0          3.57          8.91         5.51 o
  24   6   0         78.01         57.70        10.77 o
  26   6   0         90.81         70.21        20.67 o
   1   7   0         35.50         48.67         4.72 o
   3   7   0        115.98        120.32         5.18 o
   5   7   0        124.61        135.52         5.84 o
   7   7   0          6.87          6.74         2.32 o
   9   7   0        169.36        155.67         6.03 o
  11   7   0       6793.16       6818.50        86.09 o
  13   7   0        179.09        194.02         8.80 o
  15   7   0       4316.70       4651.08        88.45 o
  17   7   0         94.08         91.40        15.60 o
  19   7   0        273.98        306.45        19.75 o
  21   7   0        345.81        360.77        18.61 o
  23   7   0         74.28         75.05        17.08 o
  25   7   0        768.06        709.30        34.61 o
   0   8   0         72.90         83.25         5.06 o
   2   8   0         39.74         30.21         5.61 o
   4   8   0        477.38        467.20        11.07 o
   6   8   0          0.79          2.91         2.68 o
   8   8   0       1325.57       1262.05        14.08 o
  10   8   0        426.03        427.37        10.68 o
  12   8   0       6789.07       7005.04        87.28 o
  14   8   0          1.39          3.79         4.02 o
  16   8   0          9.05          9.44         5.93 o
  18   8   0         77.43         79.91        19.55 o
  20   8   0         49.82         30.04         9.02 o
  22   8   0        105.39         80.66        21.51 o
  24   8   0          5.69          3.41        10.01 o
   1   9   0          1.09          1.71         1.60 o
   3   9   0        216.66        183.85        15.15 o
   5   9   0        831.64        792.10        17.74 o
   7   9   0        141.62        170.36        10.89 o
   9   9   0       1538.84       1632.22        28.61 o
  11   9   0        809.98        883.90        15.83 o
  13   9   0        258.51        255.52        26.29 o
  15   9   0          1.11          8.96         6.76 o
  17   9   0        258.27        248.06        47.51 o
  19   9   0          4.20          4.81         9.05 o
  21   9   0        419.50        460.38        28.44 o
  23   9   0          0.24          9.20         9.97 o
   0  10   0        434.66        395.46        24.85 o
   2  10   0        617.68        552.71        16.69 o
   4  10   0        107.44        113.85        22.85 o
   6  10   0         84.94         81.74        11.63 o
   8  10   0         30.68         28.23         8.68 o
  10  10   0        837.88        879.45        27.08 o
  12  10   0          7.01         15.26         7.50 o
  14  10   0        897.77        924.16        32.61 o
  16  10   0         61.77         46.09        11.27 o
  18  10   0         17.49         20.04         8.95 o
  20  10   0         20.49         19.30        13.06 o
  22  10   0          2.35         19.83        10.27 o
   1  11   0        175.81        116.84        25.29 o
   3  11   0        181.89        132.97        30.90 o
   5  11   0        182.96        211.82        13.69 o
   7  11   0        398.18        422.54        15.99 o
   9  11   0          9.33         15.30         8.74 o
  11  11   0         28.95         14.38         7.63 o
  13  11   0         31.17         26.63        16.92 o
  15  11   0         20.15         15.63         9.98 o
  17  11   0        500.63        592.16        44.77 o
  19  11   0         50.52         26.23        14.01 o
   0  12   0        548.52        448.73        21.46 o
   2  12   0        217.31        235.32        19.69 o
   4  12   0        479.13        446.89        15.72 o
   6  12   0         41.50         40.34        14.04 o
   8  12   0       1756.76       1927.41        60.20 o
  10  12   0         71.33         76.60        17.25 o
  12  12   0        225.94        221.69        66.47 o
  14  12   0         18.19         13.04         9.42 o
  16  12   0        208.70        265.27        71.03 o
   1  13   0         60.06         74.59        17.34 o
   3  13   0        180.76        189.46        21.25 o
   5  13   0        145.76        125.48        39.99 o
   7  13   0         28.24         44.03        16.45 o
   9  13   0         40.08         34.09        16.00 o
  11  13   0         14.15         12.43        10.23 o
  13  13   0         85.76         67.40        36.32 o
   0  14   0        718.40        749.29        37.63 o
   2  14   0         32.94         14.40         9.10 o
   4  14   0        197.01        180.59        39.09 o
   6  14   0          0.35          6.76         9.72 o
 -29   1   1        222.89        197.08        34.45 o
 -27   1   1         34.10         24.24         8.68 o
 -25   1   1        284.97        309.58        30.97 o
 -23   1   1        401.45        404.06        21.70 o
 -21   1   1        128.48        131.58        21.15 o
 -19   1   1        185.94        172.96        15.48 o
 -17   1   1        584.55        572.33        13.33 o
 -15   1   1        966.43       1040.08        16.56 o
 -13   1   1       8066.40       8427.95        81.66 o
 -11   1   1         14.27          9.23         2.80 o
  -9   1   1       2139.39       2085.84        19.21 o
  -7   1   1         12.41         13.22         2.12 o
  -5   1   1      11025.35      10464.84        86.89 o
  -3   1   1       8079.06       7473.07        64.88 o
  -1   1   1       3443.84       2971.09        15.24 o
   1   1   1       6745.14       6351.65        50.96 o
   3   1   1        287.48        284.54         3.49 o
   5   1   1       2843.06       2616.80        41.98 o
   7   1   1       1372.21       1260.49        17.06 o
   9   1   1         84.54        102.56         3.18 o
  11   1   1       1574.91       1579.98        27.79 o
  13   1   1        419.11        420.94         9.92 o
  15   1   1        327.16        320.89        12.53 o
  17   1   1        759.41        808.38        19.91 o
  19   1   1          0.29         11.20         5.30 o
  21   1   1       1662.90       1672.29        31.88 o
  23   1   1       1029.59       1016.41        21.19 o
  25   1   1        434.84        454.37        25.31 o
  27   1   1       1357.19       1396.79        29.24 o
  29   1   1         16.67         17.75         9.02 o
 -30   2   1        186.35        136.61        39.15 o
 -28   2   1        182.71        155.39        35.82 o
 -26   2   1         24.62         20.09         8.73 o
 -24   2   1        146.87        143.15        24.42 o
 -22   2   1        878.98        855.42        19.57 o
 -20   2   1        325.58        320.46        14.10 o
 -18   2   1       1760.98       1876.62        31.39 o
 -16   2   1        175.13        170.19         9.61 o
 -14   2   1        963.18        970.84        15.12 o
 -12   2   1          3.43          1.09         2.68 o
 -10   2   1       5909.21       5886.09        52.53 o
  -8   2   1       3304.34       3115.29        23.20 o
  -6   2   1       1812.01       1620.03        24.14 o
  -4   2   1       6728.47       6176.36        84.31 o
  -2   2   1      12228.52      11779.75       128.11 o
   0   2   1       5528.96       4984.77        33.01 o
   4   2   1         57.57         48.79         2.70 o
   6   2   1       5904.81       5505.19        51.70 o
   8   2   1        809.83        800.22         9.99 o
  10   2   1        376.63        457.93         8.13 o
  12   2   1        993.65        956.17        16.86 o
  14   2   1       3402.33       3516.38        54.43 o
  16   2   1        631.64        647.49        19.40 o
  18   2   1        196.92        198.08        27.52 o
  20   2   1        638.33        634.99        17.91 o
  22   2   1         41.77         42.41         7.81 o
  24   2   1        375.36        386.89        26.19 o
  26   2   1        249.64        232.81        34.63 o
  28   2   1         14.64         13.30        10.94 o
  30   2   1         15.54         28.47        25.91 o
 -29   3   1         22.84         24.62        10.51 o
 -27   3   1         32.73         23.57         9.01 o
 -25   3   1        285.34        232.19        43.48 o
 -23   3   1        145.02        117.20        19.94 o
 -21   3   1         21.78          6.77         6.39 o
 -19   3   1       1167.23       1192.64        22.88 o
 -17   3   1        269.16        240.64         7.26 o
 -15   3   1         48.15         58.74         7.94 o
 -13   3   1        511.31        566.81        13.16 o
 -11   3   1       6496.50       7053.61        87.83 o
  -9   3   1       3363.60       3514.23        35.07 o
  -7   3   1       7999.08       8206.45        75.30 o
  -5   3   1       9442.54       8951.45        73.37 o
  -3   3   1          0.88          0.93         1.40 o
  -1   3   1         85.26        110.47         2.38 o
   1   3   1      14762.96      14622.14       151.60 o
   3   3   1       1220.38       1126.29        11.78 o
   5   3   1      13888.29      13098.93       121.82 o
   7   3   1        498.39        501.14         7.04 o
   9   3   1       1464.19       1477.65        22.56 o
  11   3   1         70.31         76.85         6.50 o
  13   3   1       2907.38       3101.01        56.98 o
  15   3   1         23.79         34.71         7.31 o
  17   3   1        172.56        226.47        15.91 o
  19   3   1       1377.67       1358.70        34.22 o
  21   3   1        281.06        232.30        29.67 o
  23   3   1        114.77        112.69        16.07 o
  25   3   1          0.40          9.11         7.27 o
  27   3   1        165.14        163.58        27.12 o
  29   3   1        535.54        561.16        36.56 o
 -28   4   1          4.05         12.55         7.69 o
 -26   4   1         35.46         31.25         9.91 o
 -24   4   1        509.86        451.39        32.32 o
 -22   4   1        175.69        165.73        30.88 o
 -20   4   1        406.48        441.12        20.34 o
 -18   4   1        226.62        222.87        11.21 o
 -16   4   1         22.06         27.57         3.68 o
 -14   4   1         40.08         45.72         5.78 o
 -12   4   1       1346.62       1570.43        20.07 o
 -10   4   1        470.87        551.43        10.20 o
  -8   4   1         46.83         69.84         2.55 o
  -6   4   1       3562.39       3380.25        25.88 o
  -4   4   1         89.95         53.69         2.34 o
  -2   4   1         83.47         74.22         2.09 o
   0   4   1        740.78        755.97         7.03 o
   2   4   1        300.53        264.92         5.13 o
   4   4   1      15722.24      16367.70       102.07 o
   6   4   1        102.00         89.97         3.08 o
   8   4   1        805.02        835.22        12.41 o
  10   4   1       2645.31       2716.02        59.52 o
  12   4   1        146.74        144.68         9.05 o
  14   4   1        656.93        656.69        17.23 o
  16   4   1        710.65        643.20        12.83 o
  18   4   1        313.45        335.90        18.12 o
  20   4   1        630.67        669.96        20.01 o
  22   4   1         15.92         17.29         6.97 o
  24   4   1         31.63         26.88        10.73 o
  26   4   1         69.35         81.51        14.63 o
  28   4   1        453.56        445.22        40.53 o
 -27   5   1          0.07          6.64         7.38 o
 -25   5   1          0.00          7.81         7.39 o
 -23   5   1        663.79        694.37        22.18 o
 -21   5   1        179.06        143.28        24.98 o
 -19   5   1       1416.22       1349.53        27.64 o
 -17   5   1        150.27        155.95        27.02 o
 -15   5   1         36.52         40.14         7.27 o
 -13   5   1         95.89        115.44        15.68 o
 -11   5   1        274.49        302.24         6.34 o
  -9   5   1         11.80         25.18         3.86 o
  -7   5   1        170.69        184.47         4.11 o
  -5   5   1         62.48         50.17         4.79 o
  -3   5   1       1726.05       1901.96        28.00 o
  -1   5   1        785.11        924.91        11.26 o
   1   5   1       6117.29       6174.39        64.90 o
   3   5   1       4453.31       4509.69        38.43 o
   5   5   1        537.20        582.06         8.91 o
   7   5   1       1921.87       1953.33        33.20 o
   9   5   1       2760.11       2517.60        50.96 o
  11   5   1       1341.35       1284.38        33.24 o
  13   5   1        424.42        420.40        11.98 o
  15   5   1        456.17        483.82        13.39 o
  17   5   1       1587.23       1573.59        31.95 o
  19   5   1         38.15         22.19         5.41 o
  21   5   1         35.01         33.90         8.66 o
  23   5   1        417.93        373.49        46.92 o
  25   5   1        403.43        415.64        27.70 o
  27   5   1        221.04        188.63        41.84 o
 -26   6   1         33.59         20.01         8.83 o
 -24   6   1        524.88        583.35        17.75 o
 -22   6   1        417.71        395.47        18.85 o
 -20   6   1         55.78         42.23         7.74 o
 -18   6   1         72.29         53.60        11.67 o
 -16   6   1          2.88          4.14         3.16 o
 -14   6   1       1512.42       1498.68        41.36 o
 -12   6   1        903.78        934.40        18.31 o
 -10   6   1        996.78       1011.94        17.18 o
  -8   6   1        482.78        511.24        10.14 o
  -6   6   1       3059.22       2859.84        51.85 o
  -4   6   1         30.60         50.72         4.52 o
  -2   6   1        164.65        194.20         3.76 o
   0   6   1          9.95         14.18         2.81 o
   2   6   1       9580.24      10667.92       141.07 o
   4   6   1         90.65         99.67         6.22 o
   6   6   1       1838.91       1842.12        27.45 o
   8   6   1        190.09        176.64         7.80 o
  10   6   1       2014.62       1959.29        36.52 o
  12   6   1       1120.86       1190.84        23.78 o
  14   6   1        509.69        462.17        10.88 o
  16   6   1         16.69         17.62         4.31 o
  18   6   1        581.48        575.54        14.60 o
  20   6   1        206.10        178.47        31.60 o
  22   6   1         64.48         55.18        13.17 o
  24   6   1        356.25        361.71        26.18 o
  26   6   1        820.27        808.47        39.60 o
 -25   7   1        122.30         69.00        24.03 o
 -23   7   1         48.50         47.02        12.13 o
 -21   7   1        413.61        391.77        29.58 o
 -19   7   1        149.13        128.09        25.04 o
 -17   7   1        292.58        301.53        14.48 o
 -15   7   1        603.36        623.06        17.45 o
 -13   7   1        419.83        421.37        16.17 o
 -11   7   1        862.25        866.43         9.93 o
  -9   7   1        239.33        210.57         5.60 o
  -7   7   1         58.70         74.58         5.73 o
  -5   7   1        991.68        961.89        13.06 o
  -3   7   1         19.28         37.86         4.60 o
  -1   7   1       1496.99       1645.92        24.87 o
   1   7   1        507.43        538.96        10.26 o
   3   7   1         36.02         42.00         6.99 o
   5   7   1       1477.95       1608.03        26.49 o
   7   7   1         70.60         69.76        15.01 o
   9   7   1        327.77        310.03         8.21 o
  11   7   1         73.18         72.00         9.82 o
  13   7   1        324.53        314.36        15.14 o
  15   7   1       2805.66       3046.74        52.32 o
  17   7   1         48.25         39.65         9.97 o
  19   7   1        352.07        357.85        16.93 o
  21   7   1         37.55         36.24         9.64 o
  23   7   1         35.43         37.76        12.45 o
  25   7   1        170.87         99.93        27.66 o
 -24   8   1        177.16        177.33        55.73 o
 -22   8   1        106.25        104.74        30.55 o
 -20   8   1         54.62         49.41        12.96 o
 -18   8   1         21.28         14.45         6.25 o
 -16   8   1        106.98         79.98        14.96 o
 -14   8   1        214.05        211.76        17.61 o
 -12   8   1        469.23        488.37        15.78 o
 -10   8   1        905.15        907.10        15.90 o
  -8   8   1        637.25        647.62         9.07 o
  -6   8   1        532.86        568.38        10.31 o
  -4   8   1         19.92         17.75         3.62 o
  -2   8   1         77.78         70.64         3.40 o
   0   8   1        328.08        385.36         8.96 o
   2   8   1        561.30        617.29        11.81 o
   4   8   1          0.00          7.76         3.03 o
   6   8   1        328.99        320.89        12.13 o
   8   8   1       2122.37       2171.39        44.15 o
  10   8   1        141.28        150.48         9.12 o
  12   8   1       5911.25       6238.23       118.67 o
  14   8   1        106.84         90.46        14.75 o
  16   8   1        544.48        576.08        24.60 o
  18   8   1        204.88        202.26        37.63 o
  20   8   1        151.24        119.69        27.62 o
  22   8   1        391.66        394.32        41.87 o
  24   8   1         49.16         36.37        16.17 o
 -23   9   1        188.77        119.12        44.02 o
 -21   9   1         64.16         38.41        13.55 o
 -19   9   1         82.36         83.96        19.37 o
 -17   9   1          3.72         10.83         6.63 o
 -15   9   1         61.37         64.13        14.63 o
 -13   9   1        447.14        444.05        20.97 o
 -11   9   1       2055.78       2094.81        86.65 o
  -9   9   1       1240.40       1271.68        23.05 o
  -7   9   1       1201.59       1246.56        24.44 o
  -5   9   1          2.50          3.55         3.65 o
  -3   9   1        349.73        342.05         9.23 o
  -1   9   1        136.01        110.80        10.70 o
   1   9   1        355.85        432.35        11.59 o
   3   9   1          0.46          4.26         3.88 o
   5   9   1         66.47         50.41        11.69 o
   7   9   1        738.92        730.53        18.64 o
   9   9   1       1148.95       1221.68        30.22 o
  11   9   1          6.78          8.87         6.31 o
  13   9   1       6809.75       7623.08       200.61 o
  15   9   1        406.51        385.11        23.53 o
  17   9   1        601.46        639.96        26.60 o
  19   9   1         44.27         45.73        12.27 o
  21   9   1          0.08          4.16         8.01 o
  23   9   1        224.20        164.36        55.26 o
 -20  10   1        100.09         80.27        21.45 o
 -18  10   1          7.75          7.05         8.64 o
 -16  10   1         94.27         92.29        24.96 o
 -14  10   1          1.76          6.73         8.18 o
 -12  10   1         94.03         80.33        18.01 o
 -10  10   1        460.26        424.08        21.85 o
  -8  10   1         60.75         67.12        13.42 o
  -6  10   1          4.79          8.67         4.05 o
  -4  10   1        216.85        243.40        14.06 o
  -2  10   1        350.50        297.07        12.95 o
   0  10   1          8.43         15.57         5.30 o
   2  10   1        388.96        314.46        14.97 o
   4  10   1       1254.64       1355.65        24.75 o
   6  10   1        420.82        379.99        21.05 o
   8  10   1        227.73        222.72        14.13 o
  10  10   1         35.59         43.54         9.96 o
  12  10   1         18.60         12.65         7.54 o
  14  10   1       1541.44       1530.93        53.13 o
  16  10   1        275.20        205.76        48.12 o
  18  10   1         44.16         48.52        16.45 o
  20  10   1        482.08        507.52        32.97 o
 -19  11   1          4.31         24.24        11.29 o
 -17  11   1         15.86         10.57        11.13 o
 -15  11   1          7.13          7.48         9.37 o
 -13  11   1         63.89         52.67        17.82 o
 -11  11   1         55.63         61.56        14.54 o
  -9  11   1          1.97          5.93         7.44 o
  -7  11   1        121.80         88.24        27.65 o
  -5  11   1        377.36        385.83        20.31 o
  -3  11   1        136.23         98.92        21.51 o
  -1  11   1          3.67          4.72         5.71 o
   1  11   1        114.83         83.56        17.85 o
   3  11   1        651.10        620.62        20.13 o
   5  11   1        476.07        484.55        20.47 o
   7  11   1        161.99        191.73        16.55 o
   9  11   1         17.68         18.17         6.89 o
  11  11   1         69.43         49.65        13.99 o
  13  11   1        120.81         87.67        25.34 o
  15  11   1        790.17        790.32        34.17 o
  17  11   1          5.06         -0.33         9.43 o
  19  11   1         61.80         25.15        13.77 o
 -16  12   1          0.10          3.97        12.14 o
 -14  12   1          6.60          9.79        10.90 o
 -12  12   1          9.32         19.24        13.58 o
 -10  12   1         12.62         14.05         9.99 o
  -8  12   1         16.25         16.75        10.41 o
  -6  12   1         10.10         16.32         9.47 o
  -4  12   1         27.57         21.42        10.44 o
  -2  12   1          0.01          9.40         5.04 o
   0  12   1         79.62         70.43        14.73 o
   2  12   1         73.06         78.43        18.36 o
   4  12   1        204.95        212.53        25.37 o
   6  12   1         97.39         88.44        18.86 o
   8  12   1         79.86         50.50        15.22 o
  10  12   1        125.50        104.40        29.39 o
  12  12   1        100.86         75.26        29.39 o
  14  12   1         16.93         21.08        12.08 o
  16  12   1        287.88        250.86        28.92 o
 -13  13   1        177.86        187.21        25.69 o
 -11  13   1        256.58        281.57        28.69 o
  -9  13   1        418.62        453.89        40.46 o
  -7  13   1         17.52         41.38        14.33 o
  -5  13   1        398.62        434.67        30.55 o
  -3  13   1         66.44         34.52        12.06 o
  -1  13   1        137.29         90.44        25.78 o
   1  13   1        124.43         66.07        22.35 o
   3  13   1        532.50        438.01        19.14 o
   5  13   1        499.92        603.07        24.86 o
   7  13   1          0.15          1.48         8.74 o
   9  13   1         39.05         23.69        11.67 o
  11  13   1        202.49        235.84        41.17 o
  13  13   1        490.43        563.86        29.82 o
  -6  14   1        262.59        349.47        59.53 o
  -4  14   1         11.26         14.18        15.31 o
  -2  14   1        267.16        373.05        24.42 o
   0  14   1         52.17         57.65        23.84 o
   2  14   1         41.50         21.79         8.69 o
   4  14   1        576.96        599.35        54.44 o
   6  14   1        115.81        106.89        49.68 o
 -30   0   2          0.97          4.53        13.83 o
 -28   0   2        198.95        147.34        55.79 o
 -26   0   2       1168.55       1138.18        50.67 o
 -24   0   2         46.28         53.40        14.28 o
 -22   0   2          6.18          1.16         6.23 o
 -20   0   2       9728.50      10227.01       161.27 o
 -18   0   2       3268.90       3473.30        46.13 o
 -16   0   2       3036.86       3334.69       113.32 o
 -14   0   2        120.16        130.55         8.15 o
 -12   0   2        860.45        877.41        15.95 o
 -10   0   2       1436.70       1320.70        17.64 o
  -8   0   2         70.80         60.86         3.78 o
  -6   0   2        239.75        278.55         5.27 o
  -4   0   2        606.63        618.37         7.40 o
  -2   0   2       3710.96       3338.93        41.96 o
   0   0   2      16325.90      16758.42       161.45 o
   2   0   2       2389.61       2339.14        32.13 o
   6   0   2      28187.44      30088.47       537.85 o
   8   0   2        253.42        217.89         5.91 o
  10   0   2        410.89        359.88        15.94 o
  12   0   2         67.43        107.80        27.34 o
  14   0   2       1296.85       1305.20        61.29 o
  16   0   2         59.44         54.73        12.73 o
  18   0   2        696.92        674.15        25.07 o
  20   0   2       3843.95       3748.77        79.15 o
  22   0   2        264.55        230.63        45.08 o
  24   0   2         31.18         30.00        11.19 o
  26   0   2       2994.07       3190.08       134.88 o
  28   0   2       2569.54       2893.85       153.03 o
 -29   1   2        174.23        129.91        39.41 o
 -27   1   2         20.07         15.98         8.49 o
 -25   1   2         73.34         60.75        10.68 o
 -23   1   2       2026.08       2153.99        40.14 o
 -21   1   2        236.15        258.06        18.58 o
 -19   1   2       1197.97       1144.79        26.39 o
 -17   1   2        570.94        514.74        11.02 o
 -15   1   2         85.29        114.74        10.38 o
 -13   1   2       1773.21       2020.30        24.46 o
 -11   1   2         10.93         20.82         3.22 o
  -9   1   2       1377.95       1432.94        17.58 o
  -7   1   2       1027.40        950.35        17.25 o
  -5   1   2        881.92        778.78         9.60 o
  -3   1   2       3420.00       2848.05        32.37 o
  -1   1   2       4879.22       4188.42        34.91 o
   1   1   2      22515.12      23949.30       232.14 o
   3   1   2      18182.95      18403.58       136.66 o
   5   1   2        709.67        683.61         7.35 o
   7   1   2       1635.13       1760.64        13.29 o
   9   1   2       1106.75       1191.01        18.71 o
  11   1   2       1536.42       1466.25        45.99 o
  13   1   2        920.13        857.22        26.55 o
  15   1   2        129.36        112.18        18.65 o
  17   1   2         34.17         42.71         8.15 o
  19   1   2         41.72         42.85         7.85 o
  21   1   2        603.67        614.20        18.08 o
  23   1   2        374.75        375.15        18.84 o
  25   1   2        937.39        918.12        21.32 o
  27   1   2       1592.22       1580.86        65.76 o
  29   1   2          0.61          7.03         9.01 o
 -28   2   2        122.94        101.82        26.98 o
 -26   2   2         46.86         31.65        10.28 o
 -24   2   2        206.21        150.40        26.68 o
 -22   2   2       1708.44       1723.55        28.25 o
 -20   2   2        159.85        188.02        21.25 o
 -18   2   2         70.71         84.85         7.91 o
 -16   2   2        321.49        328.27         9.69 o
 -14   2   2          0.66          7.44         2.68 o
 -12   2   2         10.74         12.69         3.75 o
 -10   2   2        249.42        235.83         4.08 o
  -8   2   2       1274.26       1423.12        22.69 o
  -6   2   2        726.20        694.60         8.49 o
  -4   2   2         85.84        101.45         2.56 o
  -2   2   2        856.31        788.99        13.34 o
   0   2   2         17.86         20.45         1.74 o
   2   2   2        103.28         77.54         2.98 o
   4   2   2        291.74        221.26         4.93 o
   6   2   2      13389.21      13207.70        85.37 o
   8   2   2        436.72        437.42         8.99 o
  10   2   2        262.50        271.92         8.19 o
  12   2   2        511.30        525.35        22.27 o
  14   2   2          1.70          8.33         5.21 o
  16   2   2       1886.76       1948.02        62.90 o
  18   2   2       3224.24       3317.47       101.23 o
  20   2   2         76.95         76.52        13.99 o
  22   2   2         41.49         67.99        14.09 o
  24   2   2        118.73        129.78        17.88 o
  26   2   2         27.24         29.56         8.46 o
  28   2   2       1190.52       1344.31        43.18 o
 -29   3   2        111.08         90.73        28.42 o
 -27   3   2          8.45          9.22         7.31 o
 -25   3   2          0.15          1.52         7.34 o
 -23   3   2          8.06         19.44         6.90 o
 -21   3   2        107.39         94.58        16.67 o
 -19   3   2        529.27        505.84        12.15 o
 -17   3   2        314.48        291.59         8.64 o
 -15   3   2        102.40         77.65         5.32 o
 -13   3   2        331.06        369.85         8.13 o
 -11   3   2       3005.91       3307.81        72.09 o
  -9   3   2       3332.82       3620.67        54.74 o
  -7   3   2       3639.23       3447.77        45.87 o
  -5   3   2          4.91          2.86         1.36 o
  -3   3   2         68.98         69.03         2.73 o
  -1   3   2        892.62        805.29         8.33 o
   1   3   2       1149.67       1218.85        17.45 o
   3   3   2        408.16        354.90         4.27 o
   5   3   2        665.06        611.80         5.97 o
   7   3   2       1023.11       1122.95        26.29 o
   9   3   2          0.89          9.91         2.40 o
  11   3   2        803.15        889.77        23.37 o
  13   3   2       1988.51       2017.47        80.12 o
  15   3   2        393.97        427.48        18.96 o
  17   3   2        159.79        180.29        29.43 o
  19   3   2        526.03        496.36        18.18 o
  21   3   2         90.30        104.92        15.01 o
  23   3   2          1.46          5.79         6.65 o
  25   3   2        476.42        419.59        32.24 o
  27   3   2         72.87         74.07        20.24 o
  29   3   2        262.05        201.06        51.93 o
 -28   4   2        124.69         92.12        21.67 o
 -26   4   2          8.86         12.14         7.53 o
 -24   4   2        338.28        273.74        25.53 o
 -22   4   2          2.85          4.39         6.50 o
 -20   4   2        115.65         91.24        14.86 o
 -18   4   2         89.98         90.87        12.23 o
 -16   4   2        153.83        158.43        15.20 o
 -14   4   2         26.72         25.86         5.88 o
 -12   4   2        423.94        441.78        23.62 o
 -10   4   2         99.93         84.38         7.91 o
  -8   4   2        958.96       1043.73        14.11 o
  -6   4   2       2313.35       2527.41        41.31 o
  -4   4   2        189.84        168.90         3.48 o
  -2   4   2        300.10        359.51         5.14 o
   0   4   2       5827.33       5517.93        49.71 o
   2   4   2       1523.70       1500.12        11.13 o
   4   4   2       1748.61       1837.98        20.02 o
   6   4   2        740.55        669.53        10.01 o
   8   4   2         19.76         14.04         3.51 o
  10   4   2        516.76        479.50         9.81 o
  12   4   2        590.66        630.10        16.26 o
  14   4   2       1676.71       1704.92        50.75 o
  16   4   2       4840.94       5191.47        97.49 o
  18   4   2        180.49        178.05        23.45 o
  20   4   2        309.01        308.18        20.56 o
  22   4   2         48.18         41.16         8.10 o
  24   4   2        675.24        764.28        28.96 o
  26   4   2        584.62        703.79        27.83 o
  28   4   2        619.44        716.97        27.15 o
 -27   5   2         57.61         49.89        16.44 o
 -25   5   2        187.45        216.81        20.92 o
 -23   5   2         10.92         12.90         6.84 o
 -21   5   2          6.67         21.37         7.55 o
 -19   5   2          0.00          3.55         5.21 o
 -17   5   2        770.85        726.21        17.30 o
 -15   5   2          0.03          2.12         5.54 o
 -13   5   2         11.33         14.26         5.44 o
 -11   5   2       1138.51       1195.04        30.78 o
  -9   5   2        148.70        213.42         5.76 o
  -7   5   2         65.27         46.49         4.93 o
  -5   5   2        255.05        291.10         5.35 o
  -3   5   2       1172.90       1144.89        15.97 o
  -1   5   2        259.14        233.50         3.95 o
   1   5   2        663.27        656.90        10.15 o
   3   5   2       5574.22       5966.25        61.10 o
   5   5   2        585.38        504.47         6.74 o
   7   5   2       4114.63       4217.51        49.02 o
   9   5   2       1070.51       1230.24        18.19 o
  11   5   2        212.00        180.71         8.29 o
  13   5   2       1031.81       1065.55        20.83 o
  15   5   2          9.08         11.58         6.39 o
  17   5   2       3065.14       3279.88        89.18 o
  19   5   2         78.00         73.97        11.94 o
  21   5   2         50.07         45.22        11.18 o
  23   5   2        110.90        103.33        19.24 o
  25   5   2         18.12         18.43         9.15 o
  27   5   2          2.22         15.92         8.65 o
 -26   6   2          1.30          8.04         7.10 o
 -24   6   2         71.37         48.56        13.24 o
 -22   6   2         14.38         11.68         5.50 o
 -20   6   2          9.46          8.11         5.48 o
 -18   6   2          2.63          6.93         4.55 o
 -16   6   2        133.23        113.08        18.64 o
 -14   6   2          0.46          2.73         3.96 o
 -12   6   2        185.86        182.46        14.53 o
 -10   6   2       3194.83       3327.92        50.53 o
  -8   6   2        575.63        567.14         9.16 o
  -6   6   2         12.83         27.10         4.34 o
  -4   6   2       1699.37       1973.79        23.88 o
  -2   6   2       1152.25       1086.30        18.63 o
   0   6   2         90.02         93.44         2.90 o
   2   6   2        591.09        654.28        15.48 o
   4   6   2        653.72        666.85        12.74 o
   6   6   2       1177.23       1277.97        17.41 o
   8   6   2        335.57        300.40         7.59 o
  10   6   2       1663.09       1611.80        23.53 o
  12   6   2        300.88        279.91        14.77 o
  14   6   2       1692.74       1809.17        32.88 o
  16   6   2         16.64         18.33         6.18 o
  18   6   2        293.68        315.26        23.45 o
  20   6   2         46.09         51.76        12.69 o
  22   6   2        174.15        143.86        31.60 o
  24   6   2        265.57        317.28        28.60 o
  26   6   2         10.72         10.21         9.35 o
 -25   7   2        139.51         71.73        23.73 o
 -23   7   2        174.21        208.17        19.09 o
 -21   7   2        336.18        209.62        40.56 o
 -19   7   2        115.18        121.50        23.48 o
 -17   7   2        281.29        243.08        13.79 o
 -15   7   2        252.68        244.10        30.26 o
 -13   7   2        250.44        235.56        12.01 o
 -11   7   2        537.08        521.95        12.51 o
  -9   7   2       3724.39       3717.36        49.23 o
  -7   7   2         51.56         37.29         4.94 o
  -5   7   2       2843.54       2795.33        56.09 o
  -3   7   2       1711.14       1825.08        30.17 o
  -1   7   2       1194.00       1140.26        15.66 o
   1   7   2        242.34        258.32        11.12 o
   3   7   2          6.27         14.13         4.56 o
   5   7   2        620.85        687.84        17.80 o
   7   7   2        494.70        513.40        16.16 o
   9   7   2       3976.01       4087.56        48.09 o
  11   7   2       3271.70       3507.94        48.85 o
  13   7   2         91.06         87.49        13.89 o
  15   7   2       6029.74       6438.57        46.94 o
  17   7   2         16.86         16.17         7.79 o
  19   7   2        405.29        432.61        26.47 o
  21   7   2        161.39        156.90        32.93 o
  23   7   2          1.29          5.08        10.35 o
  25   7   2         52.17         35.48        16.61 o
 -24   8   2        161.10        104.97        34.15 o
 -22   8   2         14.71         14.87        11.12 o
 -20   8   2          0.36          8.08         5.52 o
 -18   8   2        199.23        186.08        18.13 o
 -16   8   2         77.52         66.59        14.53 o
 -14   8   2         23.64         11.98         5.32 o
 -12   8   2        995.36        995.29        27.53 o
 -10   8   2          3.25          5.42         2.50 o
  -8   8   2      10386.52      10711.13       221.93 o
  -6   8   2        323.69        341.46         7.18 o
  -4   8   2        345.32        343.24         6.87 o
  -2   8   2        863.99        892.96        17.02 o
   0   8   2        619.26        613.87        12.44 o
   2   8   2        147.01        130.05         8.07 o
   4   8   2         79.73         80.24        18.77 o
   6   8   2         48.27         49.79         9.89 o
   8   8   2          2.12          7.43         5.14 o
  10   8   2        582.86        567.73        25.80 o
  12   8   2       1153.32       1139.81        25.01 o
  14   8   2         24.87         25.02         7.16 o
  16   8   2       3050.18       3351.50        48.56 o
  18   8   2        236.13        232.06        39.33 o
  20   8   2         17.21         17.10        10.71 o
  22   8   2        120.50        121.59        28.11 o
  24   8   2         46.72         57.93        20.63 o
 -23   9   2        131.43        155.63        39.90 o
 -21   9   2        178.58        170.17        40.93 o
 -19   9   2         72.56         74.66        19.40 o
 -17   9   2        266.75        281.25        38.75 o
 -15   9   2        204.67        156.22        40.88 o
 -13   9   2         29.90         21.16         7.66 o
 -11   9   2        864.05        863.91        18.96 o
  -9   9   2        475.64        448.82        14.34 o
  -7   9   2        573.75        558.37        12.38 o
  -5   9   2        995.95       1008.70        35.89 o
  -3   9   2        230.63        229.62         6.43 o
  -1   9   2       1688.46       1618.79        28.79 o
   1   9   2         24.91         10.89         4.71 o
   3   9   2         95.53        105.04         9.96 o
   5   9   2        312.38        271.80        12.72 o
   7   9   2        759.56        789.63        27.33 o
   9   9   2        105.71        113.94        11.90 o
  11   9   2        173.65        138.01        13.63 o
  13   9   2         57.44         57.71        12.52 o
  15   9   2       1079.52       1203.80        47.13 o
  17   9   2         75.78         57.25        17.43 o
  19   9   2        270.11        213.38        51.62 o
  21   9   2         38.02         15.35        10.29 o
  23   9   2         79.40         42.00        19.18 o
 -20  10   2         44.73         34.54        17.18 o
 -18  10   2         39.05         45.89        15.11 o
 -16  10   2        263.23        254.67        28.62 o
 -14  10   2          3.53          9.84         7.10 o
 -12  10   2         24.90         14.68         8.57 o
 -10  10   2        324.40        342.07        15.04 o
  -8  10   2        211.84        210.55        15.04 o
  -6  10   2        351.59        345.62        12.61 o
  -4  10   2         17.78         14.74         8.01 o
  -2  10   2        103.97        107.72        23.39 o
   0  10   2        309.25        308.68        12.00 o
   2  10   2        516.38        467.60        15.14 o
   4  10   2         12.17         13.60         5.77 o
   6  10   2       1383.63       1364.74        35.33 o
   8  10   2        792.99        802.56        22.96 o
  10  10   2        619.40        602.29        16.69 o
  12  10   2         15.33         10.04         5.24 o
  14  10   2        882.07        901.54        28.19 o
  16  10   2          0.07         11.93        10.70 o
  18  10   2        157.23        133.22        32.46 o
  20  10   2          1.27          5.14         9.01 o
 -19  11   2        104.21         91.37        29.09 o
 -17  11   2        409.93        306.27        90.15 o
 -15  11   2        120.14        104.30        38.20 o
 -13  11   2        107.75         98.70        38.32 o
 -11  11   2         87.07         77.61        22.47 o
  -9  11   2          3.60          7.25         6.92 o
  -7  11   2        497.89        526.09        29.11 o
  -5  11   2        151.49        141.27        13.98 o
  -3  11   2          5.82         16.74         8.05 o
  -1  11   2          2.68          3.32         5.12 o
   1  11   2        894.18        868.73        28.12 o
   3  11   2        172.46        126.57        23.72 o
   5  11   2        413.16        427.78        24.84 o
   7  11   2         78.16         78.52        21.00 o
   9  11   2         37.51         46.88        13.68 o
  11  11   2          6.63          7.25         5.97 o
  13  11   2        447.39        432.20        20.58 o
  15  11   2         90.25         42.77        18.23 o
  17  11   2         24.22         17.01        10.75 o
  19  11   2         32.15         16.02        11.00 o
 -16  12   2         98.76         46.43        42.03 o
 -14  12   2         21.24         25.63        12.81 o
 -12  12   2        247.61        260.80        45.62 o
 -10  12   2        741.39        792.37        41.18 o
  -8  12   2        832.70        828.87        31.78 o
  -6  12   2        115.44        107.20        31.18 o
  -4  12   2        343.99        427.78        37.33 o
  -2  12   2        154.56        139.53        34.88 o
   0  12   2          3.12         10.29         5.81 o
   2  12   2        884.59        834.37        34.00 o
   4  12   2       1034.81        948.38        28.93 o
   6  12   2        387.37        372.65        18.07 o
   8  12   2        144.61         93.96        27.88 o
  10  12   2         34.53         31.71        13.01 o
  12  12   2        215.02        302.07        47.36 o
  14  12   2        445.91        486.18        39.12 o
  16  12   2         15.21          7.52         9.44 o
 -11  13   2         50.88         58.74        28.35 o
  -9  13   2          0.82         13.87        10.02 o
  -7  13   2         23.26         26.41        20.30 o
  -5  13   2         49.68         39.87        20.18 o
  -3  13   2        159.70        222.40        29.47 o
  -1  13   2         13.81         25.68        27.96 o
   1  13   2         15.38         12.55         7.12 o
   3  13   2         48.35         53.29        24.20 o
   5  13   2         24.51         33.83        14.38 o
   7  13   2         17.85         20.78        13.56 o
   9  13   2         31.27         32.34        19.23 o
  11  13   2         42.66         55.80        56.54 o
  -6  14   2          5.89         15.59        13.82 o
  -4  14   2        166.13        126.60        70.05 o
  -2  14   2         62.13         63.05        32.39 o
   0  14   2        354.18        402.32        42.02 o
   2  14   2        122.41         68.04        21.53 o
   4  14   2         21.04         11.11        16.28 o
 -29   1   3         42.33         31.44        10.00 o
 -27   1   3         14.55         17.14         8.07 o
 -25   1   3         69.10         54.24        15.27 o
 -23   1   3         74.47         69.93        13.68 o
 -21   1   3         22.86         17.14         5.02 o
 -19   1   3       2505.53       2499.22        37.28 o
 -17   1   3         25.91         20.93         3.96 o
 -15   1   3        556.18        510.83        10.44 o
 -13   1   3         69.09         61.34         5.56 o
 -11   1   3        226.29        160.96         4.33 o
  -9   1   3       2811.80       2896.40        22.20 o
  -7   1   3       2235.37       2286.54        18.53 o
  -5   1   3       1782.21       1828.66        22.97 o
  -3   1   3        245.77        221.48         3.96 o
  -1   1   3        327.38        284.56         4.21 o
   1   1   3       8139.69       7481.79        52.83 o
   3   1   3        478.19        407.58         6.30 o
   5   1   3      20144.03      21902.70       173.02 o
   7   1   3       4270.63       4173.62        44.54 o
   9   1   3       3318.26       3513.59        71.10 o
  11   1   3       3606.28       3820.89        47.14 o
  13   1   3        624.05        729.34        19.58 o
  15   1   3       1104.70       1178.42        27.15 o
  17   1   3          4.72         10.46         7.63 o
  19   1   3        135.64        134.84        19.92 o
  21   1   3        894.74       1007.40        23.72 o
  23   1   3       1572.30       1763.32        49.45 o
  25   1   3        266.77        248.52        45.80 o
  27   1   3        154.30        108.51        23.37 o
  29   1   3        397.86        415.71        44.57 o
 -28   2   3        144.91        108.01        36.05 o
 -26   2   3        273.00        255.05        25.00 o
 -24   2   3        120.74         88.08        19.88 o
 -22   2   3        170.23        186.09        21.49 o
 -20   2   3          6.67          6.47         6.34 o
 -18   2   3        584.99        515.90        12.61 o
 -16   2   3         17.31         15.47         4.23 o
 -14   2   3         55.08         53.24         7.01 o
 -12   2   3         40.12         36.21         6.05 o
 -10   2   3        207.06        179.41         4.01 o
  -8   2   3        934.64       1043.24        12.59 o
  -6   2   3      11938.34      12543.35        95.20 o
  -4   2   3      11234.37      10661.26       107.12 o
  -2   2   3          0.65          2.89         1.27 o
   0   2   3        204.28        187.99         3.08 o
   2   2   3          5.42          3.67         1.42 o
   4   2   3        282.45        231.58         4.30 o
   6   2   3        143.12        160.97         5.08 o
   8   2   3       2897.97       2948.59        42.20 o
  10   2   3        104.76         95.80        18.29 o
  12   2   3         22.39         35.18         7.31 o
  14   2   3       1045.92       1062.25        22.52 o
  16   2   3        417.89        410.04        14.56 o
  18   2   3       4741.94       5222.96        79.75 o
  20   2   3       1100.61       1182.16        23.09 o
  22   2   3        784.56        830.91        23.42 o
  24   2   3        439.92        486.13        35.49 o
  26   2   3        384.92        482.70        26.86 o
  28   2   3        380.67        385.49        39.17 o
 -29   3   3         59.95         35.59        14.43 o
 -27   3   3          1.96         -1.51         9.08 o
 -25   3   3         41.92         41.73        11.89 o
 -23   3   3         82.96         73.88        15.26 o
 -21   3   3       1123.94        957.51        18.96 o
 -19   3   3         11.52         18.09         6.74 o
 -17   3   3         28.46         22.40         4.73 o
 -15   3   3        343.58        364.02        13.82 o
 -13   3   3        190.23        186.87        13.06 o
 -11   3   3          3.35          5.66         3.73 o
  -9   3   3       1728.71       1789.05        24.67 o
  -7   3   3       2270.28       2209.12        53.57 o
  -5   3   3        384.38        390.19         5.61 o
  -3   3   3        537.15        562.45         8.67 o
  -1   3   3         61.04         51.61         6.49 o
   1   3   3        274.00        287.06         5.84 o
   3   3   3       2396.72       2499.44        30.52 o
   5   3   3        383.42        373.44         6.39 o
   7   3   3         66.50         66.38         6.49 o
   9   3   3        734.38        755.50        15.49 o
  11   3   3        255.27        193.82         8.83 o
  13   3   3        861.70        857.80        20.76 o
  15   3   3        757.48        807.20        19.60 o
  17   3   3        703.41        761.57        20.20 o
  19   3   3        473.50        536.86        21.60 o
  21   3   3         15.76         16.43         6.63 o
  23   3   3         10.27         12.18         7.07 o
  25   3   3        715.35        803.66        24.52 o
  27   3   3         11.02         11.82        11.56 o
 -28   4   3        222.82        269.08        37.79 o
 -26   4   3         10.69         12.04         7.96 o
 -24   4   3        246.16        161.30        32.01 o
 -22   4   3        593.99        606.54        20.90 o
 -20   4   3        269.63        167.94        29.28 o
 -18   4   3          1.41          6.01         4.05 o
 -16   4   3          9.81          3.88         5.55 o
 -14   4   3         45.99         36.81         6.56 o
 -12   4   3        531.21        535.15        18.75 o
 -10   4   3        433.81        496.82        13.70 o
  -8   4   3       1840.61       2060.52        44.53 o
  -6   4   3        165.08        149.27         3.71 o
  -4   4   3         50.83         68.21         3.39 o
  -2   4   3         20.97         15.36         3.40 o
   0   4   3       1211.89       1087.92        14.34 o
   2   4   3        304.70        279.75         5.17 o
   4   4   3       1634.31       1663.37        24.95 o
   6   4   3       1408.81       1345.87        20.95 o
   8   4   3        314.05        305.59         6.87 o
  10   4   3       1164.98       1068.04        18.37 o
  12   4   3        182.87        189.17        13.91 o
  14   4   3        162.36        145.70        24.80 o
  16   4   3        624.27        622.59        20.09 o
  18   4   3        264.85        279.01        24.57 o
  20   4   3          0.18          3.42         6.43 o
  22   4   3        137.68        134.53        20.15 o
  24   4   3          0.31         10.06         6.61 o
  26   4   3         50.46         45.13        13.22 o
  28   4   3        123.31         90.21        32.10 o
 -27   5   3        408.43        406.99        25.76 o
 -25   5   3          1.01          8.47         6.75 o
 -23   5   3          0.03          7.85         6.63 o
 -21   5   3        152.85        124.83        22.26 o
 -19   5   3       1528.05       1338.13        34.91 o
 -17   5   3        171.52        140.17        15.52 o
 -15   5   3       1015.83        918.94        21.98 o
 -13   5   3         29.42         30.18         5.62 o
 -11   5   3         57.23         70.75        12.54 o
  -9   5   3        588.95        663.83        14.13 o
  -7   5   3        181.91        205.54         4.27 o
  -5   5   3        417.39        410.51         5.30 o
  -3   5   3        298.77        280.17         4.44 o
  -1   5   3        123.16        135.92         3.90 o
   1   5   3       1906.34       1758.69        24.04 o
   3   5   3        564.11        605.82        11.63 o
   5   5   3       2982.48       3082.21        44.58 o
   7   5   3         11.41          9.35         3.52 o
   9   5   3        162.03        175.75         7.53 o
  11   5   3        603.39        573.48        16.65 o
  13   5   3        251.58        206.12        12.66 o
  15   5   3        175.76        152.31        19.79 o
  17   5   3          7.20          7.35         7.40 o
  19   5   3        145.27        145.83        23.66 o
  21   5   3        115.56        109.72        19.10 o
  23   5   3         29.97         32.35        12.02 o
  25   5   3         11.14          7.92         7.90 o
  27   5   3         51.27         31.36        12.44 o
 -26   6   3        642.97        844.23        40.90 o
 -24   6   3        471.05        478.56        17.97 o
 -22   6   3        434.87        364.51        20.98 o
 -20   6   3        119.40        100.83        20.99 o
 -18   6   3       1461.49       1291.02        21.61 o
 -16   6   3         14.17          8.84         6.12 o
 -14   6   3        655.80        701.28        16.33 o
 -12   6   3         75.25         96.53        17.39 o
 -10   6   3       1167.24       1226.65        20.19 o
  -8   6   3        921.11        875.96        12.43 o
  -6   6   3        779.91        767.72        10.56 o
  -4   6   3       1817.38       1918.16        37.21 o
  -2   6   3        523.41        385.23         6.87 o
   0   6   3        102.58        126.74         4.93 o
   2   6   3       3348.18       3420.30        43.42 o
   4   6   3          6.30          6.76         2.97 o
   6   6   3       1634.32       1826.64        40.20 o
   8   6   3       2229.67       2284.10        31.43 o
  10   6   3         24.27         22.88         5.02 o
  12   6   3         20.61         21.61         7.25 o
  14   6   3         25.74         19.50         6.76 o
  16   6   3        120.68        115.69        20.22 o
  18   6   3         20.71         24.69         6.94 o
  20   6   3         16.11         15.00         5.97 o
  22   6   3        239.76        176.77        43.05 o
  24   6   3         14.18         18.69        14.07 o
  26   6   3        252.64        223.03        55.57 o
 -25   7   3        177.68        138.85        41.79 o
 -23   7   3         24.05          9.96         7.33 o
 -21   7   3        119.99         82.29        19.12 o
 -19   7   3         12.27          9.46         4.31 o
 -17   7   3        108.39        118.66        21.06 o
 -15   7   3        250.46        247.26        14.18 o
 -13   7   3        218.12        229.67        12.58 o
 -11   7   3       2223.48       2314.77        49.63 o
  -9   7   3        848.03        809.70        10.71 o
  -7   7   3        765.64        733.95        18.76 o
  -5   7   3        803.02        728.09        10.70 o
  -3   7   3        251.96        204.45         5.50 o
  -1   7   3       1323.13       1301.16        16.77 o
   1   7   3         25.29         24.22         4.51 o
   3   7   3        358.63        364.40         8.33 o
   5   7   3        681.45        838.06        20.25 o
   7   7   3        109.17        120.81         5.44 o
   9   7   3         24.68         37.46         6.51 o
  11   7   3         32.45         28.98         6.58 o
  13   7   3       1158.76       1217.48        25.58 o
  15   7   3         10.74         10.23         5.74 o
  17   7   3        473.65        489.54        17.55 o
  19   7   3       1589.50       1647.70        33.44 o
  21   7   3        203.06        187.10        43.29 o
  23   7   3         50.68         54.21        18.42 o
  25   7   3         18.91         14.58        12.54 o
 -24   8   3         88.45         55.31        32.70 o
 -22   8   3         83.60         70.76        21.51 o
 -20   8   3         24.64         31.98        10.22 o
 -18   8   3         83.41         72.18        18.00 o
 -16   8   3        235.20        222.15        18.10 o
 -14   8   3        805.54        793.21        22.30 o
 -12   8   3        170.97        159.02        11.86 o
 -10   8   3         14.58         11.51         5.43 o
  -8   8   3        439.87        424.43        10.54 o
  -6   8   3       2197.06       2052.93        31.27 o
  -4   8   3         33.29         19.88         4.07 o
  -2   8   3        914.26        928.25        16.91 o
   0   8   3        637.81        635.11         9.70 o
   2   8   3        151.85        147.95         8.71 o
   4   8   3        150.25        134.35         8.99 o
   6   8   3        201.29        193.13        11.64 o
   8   8   3        605.53        620.78        17.44 o
  10   8   3         53.98         44.44         7.63 o
  12   8   3        603.75        589.82        21.31 o
  14   8   3        127.87        121.31        20.61 o
  16   8   3        115.65        106.46        21.84 o
  18   8   3        294.83        312.23        28.93 o
  20   8   3        330.37        386.46        47.78 o
  22   8   3         29.04         32.56        12.39 o
  24   8   3         12.77         14.27        10.76 o
 -21   9   3        292.58        399.62        26.51 o
 -19   9   3        357.02        378.15        28.93 o
 -17   9   3         82.90         51.21        14.67 o
 -15   9   3        251.25        226.36        17.96 o
 -13   9   3        183.20        170.97        17.07 o
 -11   9   3        108.39        112.52        22.67 o
  -9   9   3          0.05          4.07         4.07 o
  -7   9   3       4441.65       4950.88       128.36 o
  -5   9   3         87.16        123.81        12.62 o
  -3   9   3       1420.75       1422.51        22.16 o
  -1   9   3         57.53         41.45         9.56 o
   1   9   3        221.97        265.33        13.21 o
   3   9   3        205.90        192.08        11.91 o
   5   9   3         23.18         34.65         7.63 o
   7   9   3         22.08         28.58         6.74 o
   9   9   3         69.31         56.68        12.76 o
  11   9   3        264.20        255.05        13.82 o
  13   9   3        769.92        781.00        21.16 o
  15   9   3         29.67         29.56         9.27 o
  17   9   3       2087.27       2108.41        54.44 o
  19   9   3         29.32         25.19         9.69 o
  21   9   3         24.58         20.65        10.43 o
 -20  10   3         12.26         20.31        10.52 o
 -18  10   3         88.47         93.50        36.84 o
 -16  10   3         71.70         60.68        29.08 o
 -14  10   3         93.58         89.34        29.28 o
 -12  10   3        200.55        159.34        41.19 o
 -10  10   3        447.74        420.91        20.59 o
  -8  10   3         47.68         41.15         9.61 o
  -6  10   3        450.69        398.93        24.43 o
  -4  10   3        117.62        101.27        25.07 o
  -2  10   3         21.19         14.12         6.26 o
   0  10   3        461.98        514.45        13.39 o
   2  10   3         18.23         24.53         7.06 o
   4  10   3        460.13        422.06        16.52 o
   6  10   3       1340.61       1367.78        24.07 o
   8  10   3        130.70        149.90        18.96 o
  10  10   3         58.55         61.32        11.89 o
  12  10   3         13.58         12.35         6.49 o
  14  10   3        383.75        348.92        37.57 o
  16  10   3         12.00         11.80         8.57 o
  18  10   3        310.84        308.58        29.28 o
  20  10   3          5.16          6.91         8.01 o
 -17  11   3        240.50        267.12        50.33 o
 -15  11   3          0.68         14.59        16.94 o
 -13  11   3          8.86         11.14        17.99 o
 -11  11   3         13.09         21.25        13.31 o
  -9  11   3        788.49        823.02        51.67 o
  -7  11   3        217.49        213.85        69.51 o
  -5  11   3          4.49          9.45        12.34 o
  -3  11   3        169.32        161.61        41.38 o
  -1  11   3         32.52         23.26        11.08 o
   1  11   3         35.51         28.57        11.07 o
   3  11   3          6.71          9.76         8.04 o
   5  11   3        261.03        213.01        34.72 o
   7  11   3        450.64        434.88        25.00 o
   9  11   3          0.10          4.57         6.06 o
  11  11   3         51.17         41.60        11.52 o
  13  11   3         66.28         45.97        13.25 o
  15  11   3        277.07        283.04        25.85 o
  17  11   3         42.03         32.74        14.12 o
 -14  12   3         25.90         26.18        14.54 o
 -12  12   3         43.28         38.61        17.99 o
 -10  12   3         46.47         39.55        15.55 o
  -8  12   3        194.97        141.63        55.17 o
  -6  12   3         27.07         21.14        17.33 o
  -4  12   3         63.11         59.31        21.61 o
  -2  12   3          0.00          7.13         6.72 o
   0  12   3         45.26         36.08        13.73 o
   2  12   3         45.72         42.83        15.91 o
   4  12   3        122.31        111.91        35.78 o
   6  12   3        176.21        111.41        34.76 o
   8  12   3         19.23         21.38         9.77 o
  10  12   3         20.40         15.76        12.93 o
  12  12   3          2.48          7.19        22.18 o
  14  12   3        144.78        107.98        63.14 o
 -11  13   3          1.53          7.93        12.61 o
  -9  13   3          7.50         10.33        11.87 o
  -7  13   3       1017.47       1108.45       107.06 o
  -5  13   3        354.16        477.42        50.93 o
  -3  13   3         48.32         33.33        17.07 o
  -1  13   3          2.90          5.36        14.80 o
   1  13   3        209.54        207.07        39.26 o
   3  13   3         26.32         12.46         8.72 o
   5  13   3         79.97         42.35        24.52 o
   7  13   3         29.97         23.62        22.88 o
   9  13   3        265.22        237.32        94.89 o
  11  13   3          0.01        -15.29        17.16 o
  -2  14   3          0.65          8.34         8.97 o
   0  14   3         10.81         11.17        11.39 o
   2  14   3         97.30         71.33        46.04 o
 -28   0   4         51.88         27.81        13.73 o
 -26   0   4          1.16          1.32        12.13 o
 -24   0   4          6.83          8.93        10.29 o
 -22   0   4         22.92         17.83         6.98 o
 -20   0   4        598.50        656.47        18.14 o
 -18   0   4        296.64        313.97        14.23 o
 -16   0   4       8617.70       8316.46        95.78 o
 -14   0   4        746.72        756.26        21.34 o
 -12   0   4       1121.00       1149.82        42.91 o
 -10   0   4        253.37        312.96         9.33 o
  -8   0   4       1277.78       1299.88        27.36 o
  -6   0   4       1711.48       1734.16        20.50 o
  -4   0   4       1118.32       1137.10        20.99 o
  -2   0   4       6683.76       7142.80        62.55 o
   0   0   4       3211.76       3238.88        57.96 o
   2   0   4        121.70        122.48         5.87 o
   4   0   4       4973.55       5096.77        57.98 o
   6   0   4       4005.69       3874.83        65.85 o
   8   0   4       4058.31       3809.80        81.07 o
  10   0   4      10693.33      10968.29       221.45 o
  12   0   4        871.97        790.71        27.89 o
  14   0   4        141.83        151.10        40.88 o
  16   0   4        229.60        244.26        51.39 o
  18   0   4        222.64        210.16        24.76 o
  20   0   4       1877.57       2005.58        44.45 o
  22   0   4        185.07        210.38        51.86 o
  24   0   4        601.77        665.55        35.57 o
  26   0   4        327.55        240.04        67.91 o
  28   0   4        238.55        178.37        61.47 o
 -29   1   4         49.13         43.65        15.45 o
 -27   1   4         95.28         81.66        23.19 o
 -25   1   4        402.58        367.13        26.84 o
 -23   1   4        598.54        606.76        22.08 o
 -21   1   4         10.06         11.66         3.93 o
 -19   1   4        984.07        966.93        19.52 o
 -17   1   4       6389.59       6747.84        83.18 o
 -15   1   4          7.28          8.18         4.12 o
 -13   1   4       1698.29       1630.93        27.04 o
 -11   1   4         86.97        108.34         6.72 o
  -9   1   4        142.44        180.70         5.98 o
  -7   1   4         22.63         28.07         4.64 o
  -5   1   4          1.79          6.60         2.21 o
  -3   1   4       1900.74       2023.39        21.24 o
  -1   1   4        796.49        736.34         8.39 o
   1   1   4       2047.71       1996.14        13.83 o
   3   1   4       2399.08       2362.86        21.81 o
   5   1   4       6639.05       6230.97        88.68 o
   7   1   4      19596.08      20722.99       157.32 o
   9   1   4         61.29         66.74        12.46 o
  11   1   4        383.08        420.25        14.46 o
  13   1   4        920.09        902.12        19.78 o
  15   1   4          5.92          7.34         7.55 o
  17   1   4        117.35        143.84        21.52 o
  19   1   4         50.89         52.08        10.52 o
  21   1   4         59.34         53.30        10.79 o
  23   1   4         97.06        104.28        17.91 o
  25   1   4         96.93         87.66        18.22 o
  27   1   4        518.79        558.93        23.43 o
 -28   2   4          5.58         10.72         7.18 o
 -26   2   4          0.12          8.06         7.39 o
 -24   2   4        131.72         90.95        20.10 o
 -22   2   4        250.12        233.71        32.01 o
 -20   2   4         38.23         49.76        11.11 o
 -18   2   4       1557.68       1437.09        22.84 o
 -16   2   4        205.69        209.97         7.23 o
 -14   2   4        216.26        217.62         7.35 o
 -12   2   4         41.73         31.42         5.64 o
 -10   2   4       3268.28       3219.02        44.29 o
  -8   2   4          5.21          3.20         3.07 o
  -6   2   4        643.00        695.58        15.17 o
  -4   2   4        282.34        287.65         5.02 o
  -2   2   4       2732.19       2719.68        40.98 o
   0   2   4        131.73        156.71         3.96 o
   2   2   4        379.69        458.70         8.61 o
   4   2   4          7.68          9.09         3.03 o
   6   2   4        147.60        152.56         7.71 o
   8   2   4        104.74        118.71        10.96 o
  10   2   4        107.34        129.13        24.87 o
  12   2   4        755.85        778.44        17.92 o
  14   2   4        772.58        760.96        18.97 o
  16   2   4          6.17          2.30         7.44 o
  18   2   4        493.76        451.56        17.48 o
  20   2   4         69.25         68.89        10.85 o
  22   2   4          0.89          4.45         7.53 o
  24   2   4          0.54          4.88        10.02 o
  26   2   4         84.31         75.69        17.31 o
  28   2   4        114.94         92.95        24.96 o
 -27   3   4          7.04          1.17        10.14 o
 -25   3   4        682.01        752.43        22.40 o
 -23   3   4        109.06        106.79        21.94 o
 -21   3   4          7.22         16.72         6.11 o
 -19   3   4       1383.61       1358.11        22.30 o
 -17   3   4        411.54        454.42        12.30 o
 -15   3   4         34.26         32.40         5.73 o
 -13   3   4         48.45         67.49         5.72 o
 -11   3   4          5.25         12.75         5.34 o
  -9   3   4        431.58        433.90         9.33 o
  -7   3   4       1626.33       1877.73        21.27 o
  -5   3   4       5351.79       5632.16        91.22 o
  -3   3   4        196.03        185.20         6.74 o
  -1   3   4        120.00        131.94         5.41 o
   1   3   4        876.52        859.23        13.52 o
   3   3   4       1455.12       1637.97        17.57 o
   5   3   4        366.48        335.43         7.04 o
   7   3   4         14.07         23.57         4.52 o
   9   3   4       1079.27       1169.39        21.07 o
  11   3   4         10.12         13.58         4.47 o
  13   3   4         21.23         40.81         8.11 o
  15   3   4       1031.43       1053.16        22.20 o
  17   3   4         18.05         24.83         8.13 o
  19   3   4        374.46        375.01        21.22 o
  21   3   4          0.37          5.83         6.93 o
  23   3   4         94.21        101.25        20.26 o
  25   3   4        142.19        134.43        25.01 o
  27   3   4        265.40        259.07        24.35 o
 -26   4   4        259.10        189.95        45.42 o
 -24   4   4         83.16         54.54        13.92 o
 -22   4   4        222.91        233.64        39.40 o
 -20   4   4        355.75        341.12        22.65 o
 -18   4   4       1016.11        980.06        16.98 o
 -16   4   4        678.32        554.45        21.07 o
 -14   4   4         54.16         39.24         9.52 o
 -12   4   4         15.23          5.46         4.77 o
 -10   4   4       1004.25        992.78        16.88 o
  -8   4   4        216.79        224.60         4.61 o
  -6   4   4       2333.70       2450.29        35.27 o
  -4   4   4       1731.12       1928.21        45.76 o
  -2   4   4       1349.76       1417.74        20.29 o
   0   4   4         55.81         65.20        11.01 o
   2   4   4        972.02       1003.71        11.86 o
   4   4   4       6394.55       6315.68        60.16 o
   6   4   4       2181.34       2203.71        27.10 o
   8   4   4       1532.60       1679.70        26.24 o
  10   4   4          0.00          5.06         6.64 o
  12   4   4       1343.73       1432.75        26.76 o
  14   4   4         93.50        100.64        18.80 o
  16   4   4        821.52        824.92        23.53 o
  18   4   4        210.20        236.64        27.22 o
  20   4   4        201.23        198.42        32.06 o
  22   4   4         44.04         29.10         7.48 o
  24   4   4        236.11        175.15        39.44 o
  26   4   4         90.12         70.33        21.09 o
 -27   5   4        368.33        394.23        33.91 o
 -25   5   4        600.49        555.67        22.29 o
 -23   5   4        191.81        175.39        34.11 o
 -21   5   4         72.85         65.75        13.09 o
 -19   5   4        311.34        282.99        39.37 o
 -17   5   4        241.45        189.02        29.51 o
 -15   5   4        476.07        519.57        14.80 o
 -13   5   4         40.94         28.82         6.90 o
 -11   5   4        221.42        207.53         7.54 o
  -9   5   4        668.57        644.05        13.09 o
  -7   5   4       1642.61       1741.43        23.15 o
  -5   5   4          0.17          3.09         1.49 o
  -3   5   4        320.51        321.41         9.19 o
  -1   5   4        863.46        841.81        21.97 o
   1   5   4        155.90        148.18         8.27 o
   3   5   4       1466.67       1586.04        20.36 o
   5   5   4          1.09          1.55         3.08 o
   7   5   4        178.79        188.65         7.90 o
   9   5   4         54.32         56.58         9.41 o
  11   5   4         13.67         27.59         7.14 o
  13   5   4          6.84          7.17         6.94 o
  15   5   4         55.03         45.91        10.61 o
  17   5   4        425.61        412.35        14.84 o
  19   5   4         25.55         34.00         9.03 o
  21   5   4        605.84        620.76        24.84 o
  23   5   4         27.22         24.58         8.70 o
  25   5   4        253.04        257.44        28.49 o
 -26   6   4          1.04          9.04         5.61 o
 -24   6   4         87.44         70.31        20.58 o
 -22   6   4          9.12          8.68         4.89 o
 -20   6   4        423.59        396.59        17.84 o
 -18   6   4          0.55          4.82         4.53 o
 -16   6   4         36.51         53.43        11.61 o
 -14   6   4        265.92        261.29        12.36 o
 -12   6   4         67.34         59.62        11.44 o
 -10   6   4          7.11         12.93         3.63 o
  -8   6   4        690.54        706.67        10.15 o
  -6   6   4        489.97        499.62         8.55 o
  -4   6   4        177.86        162.91         5.53 o
  -2   6   4        362.93        322.51         9.54 o
   0   6   4        462.76        467.21        10.69 o
   2   6   4        888.69        933.79        14.25 o
   4   6   4         17.07         17.01         3.66 o
   6   6   4        120.73        124.36         7.61 o
   8   6   4        816.15        912.95        23.08 o
  10   6   4         32.65         45.20         7.89 o
  12   6   4        260.60        286.06        15.28 o
  14   6   4         34.68         45.27        11.72 o
  16   6   4        212.22        230.04        16.45 o
  18   6   4        105.62         89.88        16.77 o
  20   6   4          1.17         10.40         8.28 o
  22   6   4        433.96        459.67        24.89 o
  24   6   4         21.98         19.05        11.37 o
 -25   7   4         99.29         75.29        26.98 o
 -23   7   4        128.12        102.65        38.10 o
 -21   7   4         20.58          6.17         6.45 o
 -19   7   4        181.05        116.90        24.39 o
 -17   7   4       1465.32       1278.56        47.28 o
 -15   7   4         18.18         14.04         5.62 o
 -13   7   4         55.09         31.78         7.96 o
 -11   7   4         17.33         10.62         4.74 o
  -9   7   4          0.02          2.83         2.43 o
  -7   7   4        974.16        945.89        17.54 o
  -5   7   4       5045.63       5042.72        78.04 o
  -3   7   4        149.35        147.93         3.66 o
  -1   7   4       1309.62       1349.85        19.30 o
   1   7   4          0.31          1.69         2.00 o
   3   7   4          0.06         -0.89         2.10 o
   5   7   4         22.49         24.82         4.51 o
   7   7   4         17.39         11.99         3.75 o
   9   7   4         18.04         17.66         5.58 o
  11   7   4        138.27        136.41        10.02 o
  13   7   4         35.06         30.64         5.65 o
  15   7   4        252.12        270.81        34.36 o
  17   7   4        105.47        102.60        18.84 o
  19   7   4        924.87        994.96        31.44 o
  21   7   4        116.93        125.12        29.76 o
  23   7   4         73.17         94.45        26.80 o
 -22   8   4         82.34         62.52        25.02 o
 -20   8   4        279.14        181.84        38.78 o
 -18   8   4          0.59          9.63         8.01 o
 -16   8   4         76.85         63.63        17.49 o
 -14   8   4        173.10        190.35        20.65 o
 -12   8   4          2.99          2.40         5.25 o
 -10   8   4          1.08          6.42         3.97 o
  -8   8   4        964.97        946.35        26.46 o
  -6   8   4       1139.64       1083.06        25.81 o
  -4   8   4       5873.22       6627.57       210.31 o
  -2   8   4       1234.25       1272.27        20.44 o
   0   8   4          0.02          3.38         2.11 o
   2   8   4        388.14        397.41         9.82 o
   4   8   4         55.84         63.60        11.16 o
   6   8   4          8.64          7.69         2.96 o
   8   8   4         11.32         14.16         4.35 o
  10   8   4         14.46         21.98         6.24 o
  12   8   4         80.64         64.68        14.20 o
  14   8   4        102.83        115.78        21.14 o
  16   8   4        892.69       1026.35        31.29 o
  18   8   4       1745.38       1858.61        63.39 o
  20   8   4       1714.83       1920.50        95.70 o
  22   8   4        379.93        316.99        36.60 o
 -21   9   4        507.03        701.81        45.99 o
 -19   9   4          2.15         14.08         9.45 o
 -17   9   4        106.08         64.46        23.54 o
 -15   9   4          1.26          3.87        10.28 o
 -13   9   4          1.54          1.24         5.52 o
 -11   9   4        232.42        261.79        13.92 o
  -9   9   4         34.80         29.63         9.59 o
  -7   9   4        654.47        655.50        33.42 o
  -5   9   4       1179.59       1170.63        33.23 o
  -3   9   4        104.77        100.45         7.81 o
  -1   9   4        165.21        203.71        28.98 o
   1   9   4          4.96          8.70         3.96 o
   3   9   4         76.55         75.32         9.33 o
   5   9   4        648.35        633.14        16.16 o
   7   9   4         27.42         19.13         6.50 o
   9   9   4        526.90        481.35        19.56 o
  11   9   4          6.82          9.16         4.67 o
  13   9   4        140.56        134.22        25.28 o
  15   9   4        124.25         87.72        19.88 o
  17   9   4          6.73         12.47         9.31 o
  19   9   4        779.57        828.25        39.05 o
  21   9   4        153.36        176.68        51.00 o
 -20  10   4         98.16         59.24        28.00 o
 -18  10   4        587.02        583.92        24.59 o
 -16  10   4         21.43         33.13        16.24 o
 -14  10   4         89.65         93.10        25.90 o
 -12  10   4        619.99        675.83        49.93 o
 -10  10   4         49.75         40.52        20.58 o
  -8  10   4        147.36        116.02        44.98 o
  -6  10   4        212.52        202.93        78.15 o
  -4  10   4          3.46          4.92         6.47 o
  -2  10   4         59.04         63.21        11.94 o
   0  10   4          4.30          3.04         7.52 o
   2  10   4          8.63         12.79         7.22 o
   4  10   4        536.79        543.06        20.66 o
   6  10   4        125.96        125.60        28.15 o
   8  10   4         32.11         35.09        10.51 o
  10  10   4        660.66        662.12        33.66 o
  12  10   4         32.02         31.19         9.89 o
  14  10   4         35.30         43.59        11.65 o
  16  10   4         56.58         53.47        18.50 o
  18  10   4         29.53         30.41        17.71 o
 -17  11   4        299.40        379.18        26.65 o
 -15  11   4         88.23         76.36        32.85 o
 -13  11   4        453.32        507.52        31.38 o
 -11  11   4         80.91         60.87        29.84 o
  -9  11   4         79.45         77.42        28.20 o
  -7  11   4          0.65         12.93        16.18 o
  -5  11   4          0.95          9.39         9.42 o
  -3  11   4        100.21         97.06        39.13 o
  -1  11   4          0.77          5.34        11.15 o
   1  11   4         47.54         22.70        15.97 o
   3  11   4        121.60        130.27        33.98 o
   5  11   4          0.55          0.47         8.68 o
   7  11   4        614.18        602.94        26.80 o
   9  11   4         24.82         15.54         7.21 o
  11  11   4         13.00         15.00         6.15 o
  13  11   4          1.60         -9.51        12.48 o
  15  11   4         75.35         87.67        27.56 o
  17  11   4         35.66         37.26        41.28 o
 -14  12   4         56.23         49.55        27.22 o
 -12  12   4        617.09        676.84        33.35 o
 -10  12   4        244.92        265.60        43.06 o
  -8  12   4         59.82         75.67        29.30 o
  -6  12   4        549.30        672.84        41.53 o
  -4  12   4        149.17        130.14        56.92 o
  -2  12   4         11.40         12.92         8.60 o
   0  12   4        466.77        520.72        30.08 o
   2  12   4         60.67         57.14        18.79 o
   4  12   4         13.83          8.10         6.24 o
   6  12   4        463.82        438.84        25.68 o
   8  12   4        561.89        521.10        29.70 o
  10  12   4          2.74          6.50        10.20 o
  12  12   4         18.21         17.01        21.20 o
  -9  13   4        495.59        499.49        46.16 o
  -7  13   4        138.37        113.77        53.86 o
  -5  13   4         61.16         60.06        31.17 o
  -3  13   4          0.13          2.23        14.49 o
  -1  13   4         70.31         45.62        22.29 o
   1  13   4          5.08         12.44        10.74 o
   3  13   4        225.86        165.38        33.86 o
   5  13   4         74.18         40.71        16.89 o
   7  13   4          1.02          6.40         8.04 o
   9  13   4          9.23          8.37        15.81 o
 -27   1   5          3.13          7.45         7.47 o
 -25   1   5         16.53         13.62         9.29 o
 -23   1   5         58.43         56.20        12.52 o
 -21   1   5        416.97        421.46        14.36 o
 -19   1   5        198.69        180.49        11.80 o
 -17   1   5       3668.94       3669.55        49.26 o
 -15   1   5      12357.28      12499.64       136.63 o
 -13   1   5        166.11        168.75         8.37 o
 -11   1   5        443.32        400.81         9.76 o
  -9   1   5        275.42        242.30         6.51 o
  -7   1   5        586.02        723.21        14.69 o
  -5   1   5       8245.08       8416.42       119.03 o
  -3   1   5         38.64         57.85         8.46 o
  -1   1   5        147.84        135.84         5.27 o
   1   1   5         61.04         50.81         8.89 o
   3   1   5         95.26        105.66         9.13 o
   5   1   5       3637.29       3757.22        46.29 o
   7   1   5         12.59         12.90         6.68 o
   9   1   5       6865.00       6921.34        97.12 o
  11   1   5       1093.71       1149.47        28.10 o
  13   1   5         53.94         58.76        10.67 o
  15   1   5         41.77         49.71        14.71 o
  17   1   5         13.38          5.08         6.60 o
  19   1   5          0.51         14.20         5.79 o
  21   1   5        304.50        237.02        42.94 o
  23   1   5        204.79        187.90        41.87 o
  25   1   5          4.36         14.28         9.41 o
  27   1   5          1.01          7.63         8.95 o
 -28   2   5         74.07         70.39        35.24 o
 -26   2   5        402.79        476.54        24.04 o
 -24   2   5        601.65        679.83        18.23 o
 -22   2   5        210.15        170.91        27.84 o
 -20   2   5        868.92        876.36        20.56 o
 -18   2   5        398.28        374.51         9.58 o
 -16   2   5        537.34        543.01        12.99 o
 -14   2   5        120.22        112.53         6.23 o
 -12   2   5        269.31        251.95         9.26 o
 -10   2   5          0.03          1.28         3.06 o
  -8   2   5        611.39        702.47        11.22 o
  -6   2   5        143.44        148.61         5.47 o
  -4   2   5       1788.01       2187.62        24.32 o
  -2   2   5       1602.92       1571.82        30.99 o
   0   2   5       7909.06       7964.57       113.10 o
   2   2   5          6.16         19.09         4.11 o
   4   2   5        171.21        181.67         8.61 o
   6   2   5         91.24         99.74        10.18 o
   8   2   5        471.00        487.04        12.95 o
  10   2   5          2.00         11.63         5.52 o
  12   2   5        384.34        433.57        14.24 o
  14   2   5         70.52         73.17        11.81 o
  16   2   5         43.30         45.78        10.11 o
  18   2   5         67.19         58.67        12.64 o
  20   2   5        285.55        268.25        29.52 o
  22   2   5        759.62        808.12        23.81 o
  24   2   5        332.38        336.53        28.09 o
  26   2   5         51.69         56.66        17.47 o
 -27   3   5        322.48        422.56        21.28 o
 -25   3   5        484.76        459.93        19.25 o
 -23   3   5        171.09        130.99        24.49 o
 -21   3   5        534.97        539.26        20.73 o
 -19   3   5        541.91        595.04        18.06 o
 -17   3   5        944.32        876.61        20.91 o
 -15   3   5         40.19         32.15         6.71 o
 -13   3   5       2334.74       2253.76        53.55 o
 -11   3   5          0.80          2.89         2.49 o
  -9   3   5        120.19        155.80         5.00 o
  -7   3   5       1186.89       1141.07        18.02 o
  -5   3   5        147.34        163.75         5.32 o
  -3   3   5       6833.22       7045.05       104.42 o
  -1   3   5       1671.45       1680.25        24.67 o
   1   3   5        149.18        140.45         4.67 o
   3   3   5        329.86        310.31         7.55 o
   5   3   5          4.60          7.45         3.11 o
   7   3   5         38.62         39.60         7.31 o
   9   3   5          2.40          4.20         6.30 o
  11   3   5        224.65        203.54        11.91 o
  13   3   5          4.90          2.39         8.24 o
  15   3   5        835.34        796.63        21.25 o
  17   3   5         59.96         45.57         9.06 o
  19   3   5         53.48         46.66        10.16 o
  21   3   5        624.87        675.94        20.43 o
  23   3   5          0.81         -1.90        10.00 o
  25   3   5         56.73         53.11        12.93 o
 -26   4   5        107.50         83.36        17.93 o
 -24   4   5        131.59        105.26        24.34 o
 -22   4   5        496.84        499.24        21.87 o
 -20   4   5         23.33         11.75         6.27 o
 -18   4   5         23.09          5.65         4.68 o
 -16   4   5        109.69         73.56        13.50 o
 -14   4   5        915.17        847.83        37.44 o
 -12   4   5        319.46        360.77         5.27 o
 -10   4   5        235.51        243.92         6.17 o
  -8   4   5       1788.62       1745.61        30.68 o
  -6   4   5          0.69          1.22         1.12 o
  -4   4   5        297.21        345.48        17.89 o
  -2   4   5         41.83         45.60         8.50 o
   0   4   5         72.27         91.21        10.57 o
   2   4   5       2203.54       2314.53        54.74 o
   4   4   5         79.54         77.16         8.26 o
   6   4   5         18.29         30.02         5.46 o
   8   4   5         30.64         29.76         9.36 o
  10   4   5        102.09         91.67        16.05 o
  12   4   5          0.09         14.90         7.22 o
  14   4   5          1.23          6.84         7.58 o
  16   4   5        472.10        477.26        15.77 o
  18   4   5          0.44          4.99         5.72 o
  20   4   5         25.92         22.04         8.26 o
  22   4   5         36.70         34.92        12.26 o
  24   4   5        588.70        662.58        29.65 o
  26   4   5         19.45         12.32         8.73 o
 -25   5   5         31.07         24.10         9.75 o
 -23   5   5        404.89        400.98        21.39 o
 -21   5   5         28.47         26.12         8.47 o
 -19   5   5        131.09        134.02        23.44 o
 -17   5   5          5.79          5.91         4.27 o
 -15   5   5       1682.49       1512.38        39.76 o
 -13   5   5          1.03          3.53         4.65 o
 -11   5   5          0.59          4.31         2.83 o
  -9   5   5        208.52        191.83         6.01 o
  -7   5   5        375.66        371.61        11.25 o
  -5   5   5       1011.99       1008.93        27.28 o
  -3   5   5        477.13        466.43        14.11 o
  -1   5   5         26.90         31.31         7.25 o
   1   5   5        252.70        254.91         9.14 o
   3   5   5         19.50         18.72         3.79 o
   5   5   5        142.65        111.28         9.81 o
   7   5   5         14.71         16.09         5.10 o
   9   5   5       1459.53       1625.64        23.26 o
  11   5   5        690.53        703.49        18.74 o
  13   5   5          7.00          6.32         6.85 o
  15   5   5        285.92        263.33        18.82 o
  17   5   5        371.01        355.17        19.47 o
  19   5   5          0.58          8.40         6.24 o
  21   5   5        221.14        200.18        46.62 o
  23   5   5         77.67         72.95        22.98 o
  25   5   5          7.07         11.89         8.98 o
 -24   6   5        358.46        306.65        18.50 o
 -22   6   5          8.82         16.43         7.15 o
 -20   6   5          8.71         11.58         5.23 o
 -18   6   5        210.92        184.85        18.28 o
 -16   6   5        136.54        107.49        19.27 o
 -14   6   5        692.30        606.56        14.15 o
 -12   6   5       1162.14       1075.48        27.14 o
 -10   6   5        204.77        209.15         9.40 o
  -8   6   5          1.08          1.78         1.73 o
  -6   6   5          7.94          7.48         3.36 o
  -4   6   5       1442.11       1457.77        53.38 o
  -2   6   5         25.55         25.01         6.39 o
   0   6   5        111.97        108.35         8.64 o
   2   6   5       1449.39       1373.45        17.27 o
   4   6   5        559.06        616.25        11.08 o
   6   6   5       2309.75       2473.14        25.40 o
   8   6   5        619.72        687.30        16.49 o
  10   6   5       1322.90       1411.54        29.34 o
  12   6   5        101.29        132.25        22.02 o
  14   6   5          6.56          7.71         6.81 o
  16   6   5        503.03        532.80        18.91 o
  18   6   5         13.75         19.29         7.66 o
  20   6   5        853.64        936.63        24.50 o
  22   6   5        664.45        821.19        33.03 o
  24   6   5          5.13          2.64        11.82 o
 -23   7   5        364.95        422.02        20.43 o
 -21   7   5        155.80        130.55        30.79 o
 -19   7   5          0.07          0.28         4.88 o
 -17   7   5        525.37        491.61        16.26 o
 -15   7   5         34.72         28.36         7.45 o
 -13   7   5        204.47        231.50        18.08 o
 -11   7   5         75.39         62.29        13.94 o
  -9   7   5          0.64          2.75         4.03 o
  -7   7   5       1622.12       1705.28        34.72 o
  -5   7   5       2431.78       2438.46        40.96 o
  -3   7   5        625.15        657.15        20.78 o
  -1   7   5        595.98        597.25        13.34 o
   1   7   5        281.47        278.63        11.15 o
   3   7   5         14.12         12.07         4.09 o
   5   7   5         18.25         20.85         4.40 o
   7   7   5        238.44        298.75        11.07 o
   9   7   5        262.73        258.88        13.66 o
  11   7   5        126.47        139.16        22.60 o
  13   7   5         37.06         22.43         7.11 o
  15   7   5         91.94         69.19        12.03 o
  17   7   5        580.32        578.97        19.58 o
  19   7   5        130.47        164.37        41.13 o
  21   7   5        257.68        287.44        29.91 o
  23   7   5        269.13        188.25        63.38 o
 -22   8   5        101.25         87.07        32.24 o
 -20   8   5        105.58         93.23        29.74 o
 -18   8   5          3.38         14.83         6.98 o
 -16   8   5          5.98         15.62         8.20 o
 -14   8   5          5.34          4.22         5.14 o
 -12   8   5         81.99         72.18        14.33 o
 -10   8   5         15.74         23.07         6.89 o
  -8   8   5        168.65        173.04        13.50 o
  -6   8   5        151.36        146.63        11.82 o
  -4   8   5         47.35         44.68         9.91 o
  -2   8   5          2.75          6.74         4.83 o
   0   8   5       1605.33       1702.03        32.10 o
   2   8   5        191.39        224.01        18.65 o
   4   8   5        903.16        913.63        39.78 o
   6   8   5        336.96        362.28         9.85 o
   8   8   5         60.40         85.55        16.92 o
  10   8   5        391.06        340.58        20.02 o
  12   8   5         13.78          6.20         5.63 o
  14   8   5         15.34         12.57         9.26 o
  16   8   5          1.57         13.22         6.33 o
  18   8   5         24.36         21.28         8.92 o
  20   8   5        507.21        643.30        30.79 o
  22   8   5        316.78        344.23       128.13 o
 -19   9   5         75.28         55.67        17.45 o
 -17   9   5         17.43         30.96        13.62 o
 -15   9   5        299.49        309.17        21.43 o
 -13   9   5        126.58        129.80        20.52 o
 -11   9   5         76.46         74.06        17.80 o
  -9   9   5         95.55         94.45        22.00 o
  -7   9   5        278.85        260.46        12.58 o
  -5   9   5        585.95        630.63        14.21 o
  -3   9   5       4347.57       4339.03       119.07 o
  -1   9   5         12.43         23.33         9.79 o
   1   9   5        181.44        187.94        43.53 o
   3   9   5         37.34         36.49        12.15 o
   5   9   5        176.28        174.96        35.17 o
   7   9   5         22.66         35.49        10.87 o
   9   9   5         54.83         42.83        14.74 o
  11   9   5        622.29        625.16        29.11 o
  13   9   5         25.95         30.76        13.50 o
  15   9   5        206.97        200.99        51.46 o
  17   9   5         78.39         35.12        14.79 o
  19   9   5         23.84         18.46        16.44 o
 -18  10   5         24.70         18.41        15.10 o
 -16  10   5          0.03          9.47        14.28 o
 -14  10   5        382.29        495.41        35.88 o
 -12  10   5         32.45         27.02        20.95 o
 -10  10   5        396.20        414.44        28.02 o
  -8  10   5        211.88        177.34        70.83 o
  -6  10   5        141.14        135.26        25.92 o
  -4  10   5        370.84        386.66        27.86 o
  -2  10   5        182.11        153.43        33.52 o
   0  10   5          6.07         13.10         8.82 o
   2  10   5        416.85        439.02        21.16 o
   4  10   5          2.42          3.53         7.56 o
   6  10   5          1.40          5.40         7.37 o
   8  10   5         28.60         27.43         9.72 o
  10  10   5        526.88        587.34        28.20 o
  12  10   5        224.14        238.01        31.57 o
  14  10   5          0.19         10.07         8.36 o
  16  10   5        333.98        398.00        30.58 o
  18  10   5        246.04        280.34        33.34 o
 -15  11   5         27.78         25.94        11.85 o
 -13  11   5         44.12         27.07        24.16 o
 -11  11   5        385.23        368.68        44.18 o
  -9  11   5         38.79         32.00        14.14 o
  -7  11   5         66.13         72.81        27.66 o
  -5  11   5         82.94         68.33        39.26 o
  -3  11   5          0.34          1.06        12.51 o
  -1  11   5          6.35         11.82        13.43 o
   1  11   5         71.05         73.11        24.68 o
   3  11   5        280.25        315.06        25.39 o
   5  11   5          1.75         -1.54        14.69 o
   7  11   5         35.01         33.72        12.80 o
   9  11   5        777.88        833.22        56.35 o
  11  11   5        253.18        195.13        46.20 o
  13  11   5         94.03         85.35        43.77 o
  15  11   5         37.71         42.56        16.02 o
 -12  12   5        259.29        158.96        74.32 o
 -10  12   5         25.09         17.64        11.58 o
  -8  12   5         24.21         30.58        18.62 o
  -6  12   5        197.00        164.07        60.51 o
  -4  12   5         34.39         21.14        15.04 o
  -2  12   5         10.80         14.40        14.04 o
   0  12   5        107.09        114.30        40.87 o
   2  12   5        142.82        108.40        43.44 o
   4  12   5          4.86         11.06        11.07 o
   6  12   5        103.79         80.21        31.50 o
   8  12   5         78.00         78.52        29.34 o
  10  12   5         68.59         58.81        22.51 o
  -5  13   5          8.85          9.38         9.19 o
  -3  13   5        282.83        328.73        42.95 o
  -1  13   5          7.18          6.12         9.03 o
   1  13   5          1.64          1.47        10.47 o
   3  13   5         26.31         16.27        16.68 o
   5  13   5        162.45        123.64        50.56 o
 -26   0   6        459.13        465.86        31.41 o
 -24   0   6         44.33         27.81        15.50 o
 -22   0   6        160.21        160.02        49.34 o
 -20   0   6       1527.95       1561.01        41.76 o
 -18   0   6       3157.50       3268.15        52.06 o
 -16   0   6        675.99        650.20        23.23 o
 -14   0   6        221.22        219.69        14.17 o
 -12   0   6       3656.99       3602.82        48.56 o
 -10   0   6       4409.07       4613.17       150.40 o
  -8   0   6        441.20        467.33        19.80 o
  -6   0   6       1922.02       2012.15        45.94 o
  -4   0   6        426.29        453.49        21.10 o
  -2   0   6         12.00          2.05         5.05 o
   0   0   6        605.04        679.53        17.36 o
   2   0   6          6.10         11.17         6.25 o
   4   0   6          2.10         18.24         8.90 o
   6   0   6       2118.72       2073.53        47.95 o
   8   0   6       4153.56       4429.38        96.58 o
  10   0   6       9356.74      10811.42       590.00 o
  12   0   6       2732.65       2711.30        60.00 o
  14   0   6       1287.13       1267.85        41.95 o
  16   0   6        680.59        680.95        36.17 o
  18   0   6        122.39        101.45        28.58 o
  20   0   6        211.89        214.12        59.89 o
  22   0   6        122.87        116.77        36.55 o
  24   0   6          0.27          2.68         8.84 o
  26   0   6        117.18         97.02        36.81 o
 -27   1   6          0.12          6.40         9.10 o
 -25   1   6         48.13         38.22        13.63 o
 -23   1   6        103.61         66.83        15.29 o
 -21   1   6        147.63        138.22        25.04 o
 -19   1   6       1627.87       1668.49        31.75 o
 -17   1   6         24.88         25.04         7.02 o
 -15   1   6         89.27         82.93         9.10 o
 -13   1   6       7393.94       7726.84        89.48 o
 -11   1   6       1208.07       1160.62        20.54 o
  -9   1   6        104.81         98.96        17.58 o
  -7   1   6         15.43         20.46         4.17 o
  -5   1   6        633.26        674.77        13.78 o
  -3   1   6         42.40         65.08         6.56 o
  -1   1   6        483.24        510.98        11.40 o
   1   1   6        191.92        191.45         6.86 o
   3   1   6        757.56        699.90        14.98 o
   5   1   6        158.36        156.00        17.05 o
   7   1   6         95.33        124.17        20.42 o
   9   1   6         51.81         63.12        10.60 o
  11   1   6       4184.60       4295.62        77.24 o
  13   1   6        489.69        514.80        16.42 o
  15   1   6         68.78         67.94        14.56 o
  17   1   6        397.42        397.42        21.32 o
  19   1   6         29.74         25.24         8.63 o
  21   1   6         15.32         21.27         8.94 o
  23   1   6        283.79        224.45        46.94 o
  25   1   6         20.69         13.85        10.55 o
 -26   2   6        291.04        326.64        54.69 o
 -24   2   6        108.98        121.27        26.71 o
 -22   2   6        173.17        172.84        32.40 o
 -20   2   6       1093.43       1191.49        28.41 o
 -18   2   6         89.15         91.45        16.57 o
 -16   2   6       2513.36       2544.81        23.08 o
 -14   2   6        813.01        824.62        21.15 o
 -12   2   6       1672.41       1735.20        19.33 o
 -10   2   6        353.18        340.16         8.55 o
  -8   2   6        238.86        259.97         7.33 o
  -6   2   6        262.69        279.88         8.08 o
  -4   2   6       2695.21       2710.62        37.09 o
  -2   2   6         14.45         21.65         4.97 o
   0   2   6         14.83         10.72         3.73 o
   2   2   6        359.33        425.37        11.58 o
   4   2   6        394.93        384.57        10.15 o
   6   2   6        269.75        329.22        15.52 o
   8   2   6        188.44        158.33        14.34 o
  10   2   6         14.30         13.78         7.02 o
  12   2   6        618.32        592.88        19.46 o
  14   2   6        518.57        497.48        18.51 o
  16   2   6        194.43        168.36        30.87 o
  18   2   6        321.08        326.37        33.25 o
  20   2   6         36.73         46.73        11.93 o
  22   2   6          4.96          9.78         8.28 o
  24   2   6        207.92        162.61        37.49 o
  26   2   6          1.06          4.14        11.63 o
 -25   3   6        556.16        645.30        29.54 o
 -23   3   6          8.64          7.25         5.50 o
 -21   3   6        218.44        259.82        19.78 o
 -19   3   6        510.73        492.30        19.97 o
 -17   3   6         64.08         63.49        11.28 o
 -15   3   6       1194.81       1094.77        29.64 o
 -13   3   6        760.07        819.75        19.77 o
 -11   3   6        242.36        229.24         7.48 o
  -9   3   6         45.68         39.04         6.72 o
  -7   3   6         62.13         73.80         9.79 o
  -5   3   6       1050.32       1081.49        18.40 o
  -3   3   6        166.23        211.32         6.66 o
  -1   3   6        649.25        685.49        15.40 o
   1   3   6       1757.17       1655.75        25.53 o
   3   3   6         72.35         74.43         6.59 o
   5   3   6         21.30         22.01         3.78 o
   7   3   6        346.53        288.13        14.24 o
   9   3   6          3.90         10.41         5.36 o
  11   3   6         92.90         61.28        12.56 o
  13   3   6        582.78        589.25        19.50 o
  15   3   6          1.34          3.75         7.10 o
  17   3   6         37.48         28.21         7.76 o
  19   3   6        739.32        781.06        26.61 o
  21   3   6        332.06        378.04        21.95 o
  23   3   6        524.20        539.73        21.86 o
  25   3   6          3.04          2.54         8.50 o
 -24   4   6          0.83         10.13         9.97 o
 -22   4   6       1172.06       1294.52        23.18 o
 -20   4   6        302.35        340.76        19.46 o
 -18   4   6         10.07         11.47         6.28 o
 -16   4   6         45.40         43.02         8.56 o
 -14   4   6       3218.66       3103.80        51.70 o
 -12   4   6         10.41          3.35         2.10 o
 -10   4   6       1289.74       1279.12        39.42 o
  -8   4   6        830.25        796.84        15.98 o
  -6   4   6          4.91         11.52         3.60 o
  -4   4   6        325.59        364.14        14.01 o
  -2   4   6       1171.61       1286.00        26.13 o
   0   4   6          8.95         11.83         5.86 o
   2   4   6         17.83         11.12         3.94 o
   4   4   6         20.65         14.54         4.70 o
   6   4   6        403.24        442.27        11.22 o
   8   4   6        580.63        565.30        21.77 o
  10   4   6       1382.46       1373.17        27.85 o
  12   4   6        464.47        452.51        18.46 o
  14   4   6        682.64        633.12        22.35 o
  16   4   6        116.96        137.10        23.28 o
  18   4   6        139.41        119.63        23.48 o
  20   4   6         18.64         13.38         8.41 o
  22   4   6         86.11         75.03        20.76 o
  24   4   6          1.28          6.01         8.43 o
 -25   5   6          5.98          5.38         6.24 o
 -23   5   6        116.97         93.16        26.16 o
 -21   5   6        337.24        330.82        45.02 o
 -19   5   6        407.04        415.85        19.48 o
 -17   5   6        424.44        374.23        18.68 o
 -15   5   6          3.03          7.27         6.00 o
 -13   5   6        889.39        777.37        22.42 o
 -11   5   6       1574.78       1556.88        39.46 o
  -9   5   6          0.69          2.62         2.33 o
  -7   5   6        437.77        423.77        14.65 o
  -5   5   6         28.65         36.53         9.93 o
  -3   5   6          4.78         10.13         8.41 o
  -1   5   6       3139.76       3312.75        50.33 o
   1   5   6        157.55        154.34        15.19 o
   3   5   6        104.99         91.33         7.51 o
   5   5   6        750.69        753.69        21.93 o
   7   5   6       1057.32       1154.94        20.86 o
   9   5   6       1038.88        934.99        20.19 o
  11   5   6        507.73        454.81        17.97 o
  13   5   6          9.49         14.11         6.74 o
  15   5   6        218.48        172.88        27.09 o
  17   5   6         13.62         16.64         7.44 o
  19   5   6        243.25        228.00        34.82 o
  21   5   6         15.68         10.68         7.33 o
  23   5   6         31.65         36.99        11.86 o
 -24   6   6        251.76        264.97        24.03 o
 -22   6   6          1.81          8.31         7.47 o
 -20   6   6        199.38        183.73        37.75 o
 -18   6   6         70.27         70.30        15.69 o
 -16   6   6         64.97         67.28        15.66 o
 -14   6   6         40.01         27.27         9.20 o
 -12   6   6       1092.74       1101.62        55.30 o
 -10   6   6          4.51         11.20         6.89 o
  -8   6   6       1034.61       1139.76        42.37 o
  -6   6   6         26.96         29.74         8.39 o
  -4   6   6         16.38         12.69         6.85 o
  -2   6   6         48.32         44.00        11.53 o
   0   6   6        899.33        924.59        22.99 o
   2   6   6        115.93        104.28        22.38 o
   4   6   6        574.99        583.81        15.53 o
   6   6   6        200.55        184.47        10.71 o
   8   6   6          1.52          5.98         4.28 o
  10   6   6         23.56          3.55         6.80 o
  12   6   6       1258.68       1253.27        26.09 o
  14   6   6          2.76         11.54         6.38 o
  16   6   6        165.69        139.43        26.39 o
  18   6   6         59.55         59.72        15.65 o
  20   6   6          1.28          7.90         7.63 o
  22   6   6        131.72        105.10        32.19 o
 -21   7   6         77.19         86.23        23.83 o
 -19   7   6         53.24         35.74        10.90 o
 -17   7   6         13.64          7.38         5.39 o
 -15   7   6        315.35        323.35        18.03 o
 -13   7   6        172.69        132.42        24.68 o
 -11   7   6          8.48         12.81         8.19 o
  -9   7   6       1313.60       1359.54        31.70 o
  -7   7   6        642.55        689.55        18.08 o
  -5   7   6       2457.33       2619.32        80.78 o
  -3   7   6       4286.11       4720.38       108.30 o
  -1   7   6       1659.17       1750.55        34.53 o
   1   7   6        942.65       1037.55        24.97 o
   3   7   6        473.87        470.03        19.69 o
   5   7   6         18.13         26.08         7.29 o
   7   7   6        564.28        527.30        23.73 o
   9   7   6        230.62        185.91        15.00 o
  11   7   6         99.64        101.80        19.98 o
  13   7   6         93.52         79.15        19.74 o
  15   7   6          3.29         13.68         5.82 o
  17   7   6        266.33        300.89        17.74 o
  19   7   6         23.28          7.01         8.05 o
  21   7   6         51.06         36.01        11.68 o
 -20   8   6         10.99         13.90         8.92 o
 -18   8   6         97.40         85.57        23.67 o
 -16   8   6        242.42        216.29        33.98 o
 -14   8   6         27.00         32.65        11.79 o
 -12   8   6          2.00          7.18         5.82 o
 -10   8   6          0.15          4.18         7.43 o
  -8   8   6        506.99        513.57        14.98 o
  -6   8   6         52.29         59.02        12.84 o
  -4   8   6         31.50         31.96         6.82 o
  -2   8   6       4367.59       4709.05        46.64 o
   0   8   6       1734.95       1837.90        33.53 o
   2   8   6       1111.98       1178.52        23.01 o
   4   8   6         19.48         15.54         5.21 o
   6   8   6        482.08        496.92        25.46 o
   8   8   6        139.52        139.95        32.65 o
  10   8   6         26.01         10.12         9.50 o
  12   8   6         56.90         60.89        16.34 o
  14   8   6          0.01          0.38        10.84 o
  16   8   6         38.11         22.61        12.88 o
  18   8   6        550.39        580.58        28.44 o
  20   8   6        386.28        456.26        44.33 o
 -19   9   6          1.22          5.48        12.75 o
 -17   9   6        234.59        273.58        41.70 o
 -15   9   6         98.91        143.33        15.10 o
 -13   9   6        149.90        116.51        34.05 o
 -11   9   6          6.36          6.26         6.12 o
  -9   9   6        270.23        287.14        17.69 o
  -7   9   6        130.96        120.58        24.52 o
  -5   9   6         28.76         36.57        10.64 o
  -3   9   6        195.47        189.80        18.68 o
  -1   9   6       3328.09       3580.18        84.97 o
   1   9   6        110.39        100.04        21.06 o
   3   9   6         27.55         31.82         9.38 o
   5   9   6        112.04         99.49        23.52 o
   7   9   6        280.87        240.85        48.76 o
   9   9   6         23.34         35.30        11.60 o
  11   9   6         30.07         21.23        10.00 o
  13   9   6        104.86         76.26        20.88 o
  15   9   6        132.28        122.69        38.02 o
  17   9   6        170.10        155.20        57.95 o
 -16  10   6        146.97        144.56        69.67 o
 -14  10   6         43.61         34.03        37.21 o
 -12  10   6         43.52         63.94        38.32 o
 -10  10   6        829.81        852.52        35.90 o
  -8  10   6        111.76        104.07        34.08 o
  -6  10   6         17.57         14.00         9.21 o
  -4  10   6       1295.68       1313.04        48.48 o
  -2  10   6        627.25        611.52        25.35 o
   0  10   6          2.32          7.43         8.70 o
   2  10   6          0.56          8.87         8.45 o
   4  10   6          0.97          9.19         9.70 o
   6  10   6         70.67         50.12        12.77 o
   8  10   6        758.25        712.17        26.41 o
  10  10   6          7.84         14.76        10.93 o
  12  10   6         30.58         28.72        14.50 o
  14  10   6         34.61         23.35        12.16 o
  16  10   6         47.99         35.15        17.71 o
 -13  11   6         22.52         31.90        21.75 o
 -11  11   6        692.41        673.47        38.48 o
  -9  11   6          8.41         14.74        12.70 o
  -7  11   6         95.52         78.71        31.06 o
  -5  11   6         61.43         83.58        24.89 o
  -3  11   6          6.62          9.33        12.02 o
  -1  11   6        489.18        454.95        48.97 o
   1  11   6        145.78        119.61        37.51 o
   3  11   6          7.03         17.52         8.24 o
   5  11   6         42.73         39.86        11.27 o
   7  11   6          9.84         10.43         8.13 o
   9  11   6          4.25          7.90         7.51 o
  11  11   6         63.58         60.82        18.49 o
  13  11   6        322.58        347.41        35.15 o
  -8  12   6        252.76        288.69        69.41 o
  -6  12   6         42.43         25.06        22.54 o
  -4  12   6        138.80        124.90        59.30 o
  -2  12   6       1142.46       1101.73        50.42 o
   0  12   6        517.04        484.29        72.18 o
   2  12   6         42.00         50.24        29.08 o
   4  12   6        752.41        864.94        31.61 o
   6  12   6         22.35         15.58        12.17 o
   8  12   6          0.72          7.60         9.92 o
 -25   1   7          9.89         21.40        10.17 o
 -23   1   7        669.58        772.45        26.73 o
 -21   1   7        148.86        139.69        29.33 o
 -19   1   7         65.41         57.77        11.81 o
 -17   1   7        278.44        259.82        10.16 o
 -15   1   7        537.63        584.29        16.54 o
 -13   1   7        859.37        844.37        20.25 o
 -11   1   7       2435.82       2521.99        52.37 o
  -9   1   7        283.82        281.78        14.87 o
  -7   1   7         71.02         96.49        12.45 o
  -5   1   7        281.19        284.35         9.12 o
  -3   1   7        472.12        494.85        17.50 o
  -1   1   7        791.40        794.62        14.98 o
   1   1   7         21.80         27.63         6.54 o
   3   1   7       3563.68       3718.76        50.51 o
   5   1   7       1201.95       1208.31        24.87 o
   7   1   7         49.62         20.66         9.05 o
   9   1   7         94.27        108.00        16.95 o
  11   1   7       2169.17       2228.82        41.97 o
  13   1   7       3855.26       3788.73        52.61 o
  15   1   7        507.57        460.81        22.13 o
  17   1   7          0.12          9.04         9.57 o
  19   1   7        289.07        239.29        41.30 o
  21   1   7        217.58        174.89        31.37 o
  23   1   7         12.42         18.72         9.87 o
 -24   2   7        341.02        411.05        35.01 o
 -22   2   7        187.24        228.81        17.94 o
 -20   2   7        355.69        366.95        15.45 o
 -18   2   7        458.11        404.47        18.91 o
 -16   2   7        133.11        108.38        11.95 o
 -14   2   7        525.10        523.64        12.60 o
 -12   2   7        243.95        204.27        11.21 o
 -10   2   7         38.32         29.43         8.66 o
  -8   2   7        229.74        228.14        10.14 o
  -6   2   7        474.07        468.35        15.30 o
  -4   2   7        123.22        135.20         9.32 o
  -2   2   7        197.54        197.60         8.60 o
   0   2   7          5.06          3.26         4.68 o
   2   2   7        724.22        689.85        14.73 o
   4   2   7        166.43        160.44        12.47 o
   6   2   7        831.75        786.73        26.76 o
   8   2   7       1806.67       1844.98        31.57 o
  10   2   7        205.31        240.67        40.47 o
  12   2   7       1166.65       1138.16        26.48 o
  14   2   7          5.90          6.26         7.72 o
  16   2   7        266.97        230.66        34.43 o
  18   2   7         18.41          9.67         6.73 o
  20   2   7         92.24         86.53        18.80 o
  22   2   7         12.52         18.28        10.00 o
  24   2   7         20.19         12.06        10.56 o
 -25   3   7        500.22        496.00        43.69 o
 -23   3   7         83.92        105.79        27.04 o
 -21   3   7         12.49         21.31         8.60 o
 -19   3   7        252.89        270.18        14.41 o
 -17   3   7        270.09        284.54        20.03 o
 -15   3   7        103.36         93.99        18.37 o
 -13   3   7         17.78         12.45         5.21 o
 -11   3   7          1.78          3.30         3.59 o
  -9   3   7        438.39        380.50        11.20 o
  -7   3   7        836.00        773.54        12.24 o
  -5   3   7        344.40        352.54         7.86 o
  -3   3   7         44.92         56.25         4.98 o
  -1   3   7        455.06        431.39        10.86 o
   1   3   7      10495.35      11151.87       127.69 o
   3   3   7         23.83         22.52         5.54 o
   5   3   7        374.10        299.33        12.87 o
   7   3   7          1.16          3.02         7.37 o
   9   3   7          0.01          2.78         8.36 o
  11   3   7       1342.20       1232.42        26.94 o
  13   3   7       1367.79       1373.15        25.93 o
  15   3   7        188.23        196.52        29.69 o
  17   3   7        120.23        102.45        18.51 o
  19   3   7        340.33        343.78        24.10 o
  21   3   7          2.17          8.93         8.57 o
  23   3   7         81.73         48.67        15.32 o
 -24   4   7         12.77         16.43         8.25 o
 -22   4   7          0.08          4.97         8.68 o
 -20   4   7          5.92         21.46         9.53 o
 -18   4   7         35.26         23.39         8.36 o
 -16   4   7         66.85         82.03        19.10 o
 -14   4   7       1585.78       1469.93        45.56 o
 -12   4   7          0.69          5.09         4.03 o
 -10   4   7       1460.74       1511.44        30.99 o
  -8   4   7        244.47        262.02         7.58 o
  -6   4   7          0.13          6.39         5.50 o
  -4   4   7        634.15        682.54        16.95 o
  -2   4   7       1264.37       1244.07        24.34 o
   0   4   7        633.61        633.84        19.95 o
   2   4   7        559.86        539.88        16.36 o
   4   4   7        126.44        125.72         7.47 o
   6   4   7         36.24         36.05         6.99 o
   8   4   7        210.65        194.16        18.77 o
  10   4   7         12.31         17.16         5.75 o
  12   4   7        424.76        406.92        34.97 o
  14   4   7         17.42         23.36         8.31 o
  16   4   7        128.96        118.86        20.31 o
  18   4   7         47.83         40.62        13.23 o
  20   4   7         52.96         45.92        16.05 o
  22   4   7          0.73          6.74         8.77 o
 -23   5   7         71.65         72.49        21.19 o
 -21   5   7        439.63        576.62        30.06 o
 -19   5   7        134.86        120.41        25.70 o
 -17   5   7         14.20         13.66         7.60 o
 -15   5   7         65.09         59.21        15.73 o
 -13   5   7         22.72         11.19         7.69 o
 -11   5   7        198.56        147.13        33.09 o
  -9   5   7        375.16        349.63        13.98 o
  -7   5   7        465.92        434.87        14.14 o
  -5   5   7        248.46        276.94        14.25 o
  -3   5   7        987.63       1003.51        30.96 o
  -1   5   7       2118.76       2204.17        42.97 o
   1   5   7        185.85        180.77        29.31 o
   3   5   7          6.71         12.94         6.15 o
   5   5   7          2.62          5.91         4.63 o
   7   5   7         11.32          8.58         5.74 o
   9   5   7          0.69          9.77         5.10 o
  11   5   7        239.21        208.68        16.11 o
  13   5   7       1478.88       1561.46        26.15 o
  15   5   7         12.57         11.84         8.55 o
  17   5   7         45.32         48.75        14.19 o
  19   5   7          5.95          6.35         7.18 o
  21   5   7         54.63         44.81        12.39 o
 -22   6   7          2.67          2.45         8.59 o
 -20   6   7         93.70         62.70        15.17 o
 -18   6   7          6.41          4.75         8.87 o
 -16   6   7        117.16        140.12        25.80 o
 -14   6   7          8.22         10.77         7.72 o
 -12   6   7       1088.59        877.31        26.39 o
 -10   6   7        249.92        268.50        24.57 o
  -8   6   7       2301.95       2528.50        34.72 o
  -6   6   7        876.38        906.22        18.01 o
  -4   6   7       2445.36       2572.72        78.53 o
  -2   6   7          0.77          2.50         6.61 o
   0   6   7       1539.96       1673.31        32.23 o
   2   6   7        394.57        386.87        14.68 o
   4   6   7          2.28         26.28        18.55 o
   6   6   7         15.86         28.16         9.57 o
   8   6   7          0.61         11.95         6.78 o
  10   6   7        508.00        490.32        21.17 o
  12   6   7        407.84        417.72        28.19 o
  14   6   7        108.03         91.68        20.20 o
  16   6   7          0.88          4.23         6.96 o
  18   6   7         97.87         93.03        21.35 o
  20   6   7        135.07        102.17        36.44 o
 -21   7   7         26.95         26.32         9.98 o
 -19   7   7        319.30        399.60        21.21 o
 -17   7   7         34.20         38.31         9.25 o
 -15   7   7        178.25        140.65        34.21 o
 -13   7   7        344.24        330.79        16.02 o
 -11   7   7        392.02        336.33        17.18 o
  -9   7   7         46.33         44.73        12.67 o
  -7   7   7         27.92         43.78         8.34 o
  -5   7   7         13.86         10.60         7.26 o
  -3   7   7         59.49         64.46        12.26 o
  -1   7   7       1806.11       1931.37        37.42 o
   1   7   7         73.46         74.86        14.96 o
   3   7   7        262.46        266.29        23.36 o
   5   7   7        385.48        363.18        15.95 o
   7   7   7         34.84         31.50        10.80 o
   9   7   7        249.73        217.05        42.52 o
  11   7   7          4.64          6.27         8.90 o
  13   7   7         67.84         53.40        16.63 o
  15   7   7        269.45        214.31        59.10 o
  17   7   7         64.46         43.35        16.29 o
  19   7   7         55.11         50.47        20.56 o
 -18   8   7        810.53        957.53        26.18 o
 -16   8   7        102.18        122.76        30.22 o
 -14   8   7          0.67          4.46         5.66 o
 -12   8   7        193.77        131.27        29.77 o
 -10   8   7         46.49         35.21         8.87 o
  -8   8   7        690.88        733.87        28.03 o
  -6   8   7       2251.93       2401.65        52.41 o
  -4   8   7         38.28         37.08        10.43 o
  -2   8   7          1.93         -2.38         6.95 o
   0   8   7        130.66        130.87        31.86 o
   2   8   7          0.11          8.08         7.71 o
   4   8   7          1.10         -1.65         9.74 o
   6   8   7        567.23        586.52        36.42 o
   8   8   7        153.95        138.82        28.76 o
  10   8   7          0.19         10.11         8.52 o
  12   8   7          3.70          8.76        11.41 o
  14   8   7         27.48         17.75        11.52 o
  16   8   7          2.57          8.06        11.52 o
  18   8   7        287.04        252.70        55.29 o
 -17   9   7        213.12        193.07        47.79 o
 -15   9   7          9.75         22.89        10.21 o
 -13   9   7         73.52         74.58        18.07 o
 -11   9   7         94.15         47.60        13.19 o
  -9   9   7        177.37        158.31        58.63 o
  -7   9   7       1383.57       1446.53        47.52 o
  -5   9   7        598.08        614.98        34.84 o
  -3   9   7        711.90        680.78        35.11 o
  -1   9   7         68.10         71.09        16.76 o
   1   9   7       2650.49       2675.63        70.59 o
   3   9   7        441.73        488.03        54.44 o
   5   9   7        145.81        116.42        28.41 o
   7   9   7         24.95         18.44         9.88 o
   9   9   7        112.73         88.44        20.95 o
  11   9   7         69.32         66.59        17.78 o
  13   9   7         38.50         51.13        17.25 o
  15   9   7        118.22         88.76        31.76 o
 -14  10   7        364.95        354.75        40.76 o
 -12  10   7         55.19         72.76        42.49 o
 -10  10   7       1032.01       1130.13        63.64 o
  -8  10   7          7.17         26.85        27.93 o
  -6  10   7          3.53          8.74        10.66 o
  -4  10   7        184.85        162.26        52.26 o
  -2  10   7         61.94         61.56        19.71 o
   0  10   7        334.63        351.84        25.55 o
   2  10   7         96.54         83.08        21.30 o
   4  10   7         18.90         12.80        11.28 o
   6  10   7         18.28         17.65         9.32 o
   8  10   7        260.85        322.28        36.54 o
  10  10   7         20.79          9.97         8.19 o
  12  10   7        143.51        116.80        36.96 o
  -9  11   7          7.86         14.35        14.08 o
  -7  11   7        502.60        528.21        30.83 o
  -5  11   7         33.85         11.78        20.55 o
  -3  11   7        161.71        146.25        62.53 o
  -1  11   7          2.12         15.97        20.03 o
   1  11   7        146.92        128.69        52.85 o
   3  11   7         17.88         12.77         9.54 o
   5  11   7         36.78         24.60        14.52 o
   7  11   7        134.15        120.50        40.84 o
   9  11   7          3.09         12.28         8.50 o
  -2  12   7        562.83        650.10        51.65 o
   0  12   7          0.24         22.08        16.95 o
   2  12   7          9.19         20.18        32.26 o
 -24   0   8        131.92         86.55        41.05 o
 -22   0   8        528.17        615.03        62.31 o
 -20   0   8          5.29         19.23        10.69 o
 -18   0   8        435.22        497.78        36.51 o
 -16   0   8          6.49          6.79         8.09 o
 -14   0   8        114.25        110.97        33.41 o
 -12   0   8        948.67       1052.15        27.52 o
 -10   0   8       6422.23       6436.95       404.77 o
  -8   0   8        813.60        776.22        24.41 o
  -6   0   8       5430.32       5530.33       263.79 o
  -4   0   8        384.59        299.27        18.17 o
  -2   0   8        493.47        400.60        17.71 o
   0   0   8        913.99        873.98        24.58 o
   2   0   8       2019.80       1921.98        48.96 o
   4   0   8        531.16        449.60        23.27 o
   6   0   8       4834.90       5198.16       106.48 o
   8   0   8       1070.76       1042.13        35.83 o
  10   0   8       1123.09        998.86        46.94 o
  12   0   8        170.03        211.56        46.24 o
  14   0   8       5511.41       5782.53        73.56 o
  16   0   8          1.69          2.52        15.64 o
  18   0   8       1157.00       1079.95        46.55 o
  20   0   8         36.75         42.04        20.20 o
  22   0   8          3.68         14.35        14.18 o
 -23   1   8         94.62         95.76        30.54 o
 -21   1   8         26.32         25.52        10.64 o
 -19   1   8          0.50          8.58         6.02 o
 -17   1   8          0.58          1.05         5.15 o
 -15   1   8         72.70         60.67        11.66 o
 -13   1   8          1.65          3.18         5.38 o
 -11   1   8        415.65        392.15        13.74 o
  -9   1   8       1728.06       1952.54        36.97 o
  -7   1   8        833.45        888.41        19.48 o
  -5   1   8        142.37        106.16         9.91 o
  -3   1   8        715.93        762.48        17.89 o
  -1   1   8         84.94         95.08        10.75 o
   1   1   8       1115.39       1161.20        25.11 o
   3   1   8       1178.11       1268.86        28.40 o
   5   1   8        700.35        713.74        19.21 o
   7   1   8        659.33        682.36        19.77 o
   9   1   8         52.29         59.30        11.13 o
  11   1   8         30.29         25.60         9.34 o
  13   1   8         22.33         24.07         8.19 o
  15   1   8       1077.24       1063.03        31.25 o
  17   1   8        136.94        136.82        23.78 o
  19   1   8         13.17         16.92         8.21 o
  21   1   8        323.69        365.50        24.57 o
 -22   2   8          5.80          0.23         8.71 o
 -20   2   8         76.54         93.53        20.02 o
 -18   2   8         16.56          8.88         6.19 o
 -16   2   8         14.72         14.16         6.08 o
 -14   2   8         29.57         36.32         7.52 o
 -12   2   8       2077.15       2029.55        36.04 o
 -10   2   8         20.85         11.27         4.89 o
  -8   2   8        191.78        215.70        13.00 o
  -6   2   8         79.29         68.52        12.48 o
  -4   2   8        346.04        263.46         9.49 o
  -2   2   8        852.27        727.92        15.03 o
   0   2   8       2514.26       2417.73        52.45 o
   2   2   8         99.85         99.62        18.17 o
   4   2   8          1.48          5.05         7.62 o
   6   2   8        372.94        369.85        16.64 o
   8   2   8        831.67        810.81        22.23 o
  10   2   8        668.51        603.36        20.49 o
  12   2   8         69.09         63.31        13.19 o
  14   2   8         84.99         84.84        17.49 o
  16   2   8        280.59        265.97        46.21 o
  18   2   8          1.59          0.02         6.27 o
  20   2   8         19.07         18.34        10.94 o
  22   2   8          4.91          3.87         8.30 o
 -23   3   8        115.29         93.87        33.07 o
 -21   3   8        205.32        257.95        34.35 o
 -19   3   8        344.62        381.01        20.24 o
 -17   3   8          3.05         -0.07         9.58 o
 -15   3   8         45.88         38.73        11.89 o
 -13   3   8         13.24         19.78         9.87 o
 -11   3   8          9.76         14.87         5.45 o
  -9   3   8        176.94        168.24        10.22 o
  -7   3   8         11.58          9.65         4.33 o
  -5   3   8        209.16        223.74        10.95 o
  -3   3   8          4.88          4.31         2.34 o
  -1   3   8        114.89        115.53         8.50 o
   1   3   8       1845.56       1965.11        35.31 o
   3   3   8        660.60        656.53        17.76 o
   5   3   8       1084.50       1093.15        24.14 o
   7   3   8        706.52        723.34        17.30 o
   9   3   8         79.00         80.97        14.65 o
  11   3   8        769.40        837.49        26.04 o
  13   3   8         16.09         25.69        10.53 o
  15   3   8        261.26        238.85        18.81 o
  17   3   8         54.55         44.42        13.49 o
  19   3   8          9.44          8.53         7.12 o
  21   3   8         44.97         25.35        14.06 o
 -22   4   8        335.00        398.02        21.30 o
 -20   4   8         39.23         43.82        12.02 o
 -18   4   8         54.58         79.97        17.01 o
 -16   4   8        182.87        173.91        19.45 o
 -14   4   8          8.54         12.01         9.67 o
 -12   4   8          3.23          4.71         6.79 o
 -10   4   8       1015.84        949.91        20.16 o
  -8   4   8         31.63         20.52         9.63 o
  -6   4   8        132.27        128.12        25.82 o
  -4   4   8       1292.13       1280.80        56.30 o
  -2   4   8        535.58        531.39        21.92 o
   0   4   8         64.13         75.72        14.15 o
   2   4   8        237.55        239.71        26.30 o
   4   4   8         38.46         36.92         8.35 o
   6   4   8        102.80         99.30        14.18 o
   8   4   8        702.59        636.69        18.96 o
  10   4   8        103.12         82.33        19.71 o
  12   4   8        109.86        119.10        24.44 o
  14   4   8        447.30        446.80        26.45 o
  16   4   8          2.15          6.03         8.11 o
  18   4   8          5.54          9.52         7.12 o
  20   4   8        220.40        146.23        38.32 o
 -21   5   8         34.67         28.54        11.60 o
 -19   5   8         68.68         39.58        14.03 o
 -17   5   8          0.21         13.01         8.18 o
 -15   5   8        154.39        152.20        36.87 o
 -13   5   8       1935.54       2016.58        61.88 o
 -11   5   8         17.63          6.80         9.38 o
  -9   5   8          4.29         13.68         9.53 o
  -7   5   8        214.98        198.73        31.48 o
  -5   5   8        399.82        403.79        14.20 o
  -3   5   8        118.13        130.31        23.99 o
  -1   5   8       1201.45       1234.84        27.32 o
   1   5   8          0.88          5.66         8.93 o
   3   5   8        405.49        378.67        15.14 o
   5   5   8        168.51        165.12        27.71 o
   7   5   8        105.84        116.85        20.20 o
   9   5   8         87.78         62.98        17.44 o
  11   5   8        697.49        714.18        24.89 o
  13   5   8       2419.26       2599.03        43.50 o
  15   5   8        312.66        246.69        51.55 o
  17   5   8         54.93         49.98        15.63 o
  19   5   8         65.20         58.88        18.81 o
 -20   6   8         11.21          6.57         9.85 o
 -18   6   8         21.95         27.15        10.88 o
 -16   6   8        234.86        224.84        26.13 o
 -14   6   8          0.61         -1.61         6.57 o
 -12   6   8          4.51          5.62         7.90 o
 -10   6   8         99.13         87.01        20.82 o
  -8   6   8        301.61        323.21        26.16 o
  -6   6   8        703.50        705.24        19.37 o
  -4   6   8        232.65        188.87        16.57 o
  -2   6   8         74.06         77.98        17.29 o
   0   6   8        190.71        175.72        36.40 o
   2   6   8         51.79         44.66         9.97 o
   4   6   8        221.01        247.65        21.28 o
   6   6   8        152.41        132.64        28.57 o
   8   6   8          1.27          3.02         7.09 o
  10   6   8          0.00          1.45         9.07 o
  12   6   8        445.03        511.35        26.43 o
  14   6   8        247.20        257.89        28.82 o
  16   6   8          2.20         16.30         9.46 o
  18   6   8        120.03         77.56        30.17 o
 -19   7   8          4.84         14.11        10.50 o
 -17   7   8          7.38         11.90         7.62 o
 -15   7   8        252.09        241.03        25.87 o
 -13   7   8         49.61         47.17        12.68 o
 -11   7   8         48.87         48.86        13.77 o
  -9   7   8        351.57        404.64        20.82 o
  -7   7   8        252.49        291.61        23.96 o
  -5   7   8        601.13        597.97        23.50 o
  -3   7   8        190.01        208.54        17.36 o
  -1   7   8        895.54        981.63        43.25 o
   1   7   8          1.97          7.05         9.25 o
   3   7   8       1675.06       1768.71        44.64 o
   5   7   8       1060.62       1131.64        31.36 o
   7   7   8          4.09          9.66         7.37 o
   9   7   8          0.16          5.15         8.20 o
  11   7   8          2.13         11.46        10.54 o
  13   7   8          0.08          0.22        12.95 o
  15   7   8        941.89       1061.03        49.41 o
  17   7   8        254.89        227.00        69.52 o
 -16   8   8         16.48         17.78         8.89 o
 -14   8   8        179.86        143.49        38.00 o
 -12   8   8         72.37         50.63        13.17 o
 -10   8   8        142.23         93.97        25.37 o
  -8   8   8        109.89        119.61        25.98 o
  -6   8   8          0.36          6.50         8.97 o
  -4   8   8        223.79        222.98        45.01 o
  -2   8   8        266.39        263.66        16.20 o
   0   8   8         86.29         83.80        19.11 o
   2   8   8       3063.13       3259.62        51.93 o
   4   8   8        313.24        344.31        27.25 o
   6   8   8        392.01        373.42        32.29 o
   8   8   8          0.38          9.64         7.20 o
  10   8   8        157.51        127.67        29.95 o
  12   8   8          3.75          4.12         7.98 o
  14   8   8          3.06         15.07        12.53 o
  16   8   8         79.60         70.28        31.77 o
 -13   9   8          0.69         15.67         9.91 o
 -11   9   8        699.27        849.69        41.70 o
  -9   9   8        112.43         78.77        30.89 o
  -7   9   8        315.08        360.50        42.47 o
  -5   9   8         54.65         54.55        20.42 o
  -3   9   8         96.22         68.47        22.71 o
  -1   9   8        298.56        301.35        35.93 o
   1   9   8          6.78          8.89         9.41 o
   3   9   8        765.25        841.04        27.24 o
   5   9   8         37.01         25.19        13.68 o
   7   9   8         36.86         27.57        10.46 o
   9   9   8         41.63         44.93        15.73 o
  11   9   8         20.03         12.29        13.14 o
  13   9   8          2.01          4.64         9.07 o
 -10  10   8         47.44         31.34        19.99 o
  -8  10   8         35.69         19.11        24.47 o
  -6  10   8        275.05        277.48        32.75 o
  -4  10   8         79.47         44.39        11.78 o
  -2  10   8         79.12         71.54        22.63 o
   0  10   8        183.04        136.23        47.86 o
   2  10   8        113.02         79.82        25.15 o
   4  10   8         68.96         48.83        21.50 o
   6  10   8         36.53         47.60        24.35 o
   8  10   8         29.39         30.86        15.47 o
  10  10   8         27.17         42.70        21.98 o
  -5  11   8        146.16        117.00        80.53 o
  -3  11   8          0.62         15.60        17.63 o
  -1  11   8          0.24          0.64        19.94 o
   1  11   8         80.93         51.38        46.64 o
   3  11   8         27.67         18.17        13.81 o
 -21   1   9          0.08          1.80        11.55 o
 -19   1   9         37.46         40.62        15.67 o
 -17   1   9        421.02        527.70        19.90 o
 -15   1   9          2.49          6.04         7.38 o
 -13   1   9          5.49          4.37         4.74 o
 -11   1   9         92.54         81.51        15.88 o
  -9   1   9        144.37        180.61        11.90 o
  -7   1   9         22.48         44.40        11.02 o
  -5   1   9        697.98        627.74        14.79 o
  -3   1   9         71.35         53.53        10.64 o
  -1   1   9        150.72        111.60        22.37 o
   1   1   9         73.47         76.17        15.17 o
   3   1   9        804.74        783.40        20.11 o
   5   1   9       1248.20       1202.47        23.74 o
   7   1   9        811.04        922.78        25.99 o
   9   1   9         72.16         97.44        19.39 o
  11   1   9        115.15        120.10        24.40 o
  13   1   9        174.56        139.46        26.98 o
  15   1   9        522.95        529.50        27.87 o
  17   1   9        859.99        873.88        27.85 o
  19   1   9          5.46         12.29         9.30 o
 -20   2   9        369.57        457.56        24.84 o
 -18   2   9        477.70        509.30        22.73 o
 -16   2   9         29.27         41.66        15.92 o
 -14   2   9         47.01         45.52        14.42 o
 -12   2   9       1099.54       1060.42        33.40 o
 -10   2   9        197.09        170.50        39.57 o
  -8   2   9       2142.54       2120.73        44.32 o
  -6   2   9          0.10          9.33         5.86 o
  -4   2   9        143.08        124.76        23.70 o
  -2   2   9         23.11         28.36         7.56 o
   0   2   9         16.96         14.30         5.61 o
   2   2   9        653.74        656.65        18.09 o
   4   2   9          0.19          9.50         6.02 o
   6   2   9        486.28        461.51        18.84 o
   8   2   9        208.13        249.66        19.20 o
  10   2   9        208.15        198.86        37.19 o
  12   2   9        690.70        699.45        22.02 o
  14   2   9         35.28         26.65        11.78 o
  16   2   9        333.28        289.40        29.35 o
  18   2   9         65.31         47.61        14.65 o
  20   2   9         23.85         11.46         8.87 o
 -21   3   9         19.96         12.93         8.92 o
 -19   3   9        386.59        481.47        21.11 o
 -17   3   9        179.52        207.18        19.75 o
 -15   3   9         58.95         44.33        16.17 o
 -13   3   9        130.22        118.81        30.49 o
 -11   3   9         33.71         40.11        13.07 o
  -9   3   9        268.96        242.45        17.99 o
  -7   3   9         20.82         15.54         9.22 o
  -5   3   9        295.61        224.51        22.60 o
  -3   3   9        801.69        728.89        26.96 o
  -1   3   9       1181.70       1259.36        33.67 o
   1   3   9        103.86         91.29        18.73 o
   3   3   9         70.30         62.52        14.20 o
   5   3   9        865.79        926.89        26.74 o
   7   3   9       1657.31       1642.20        32.21 o
   9   3   9          0.38          8.64         9.29 o
  11   3   9        286.68        265.70        27.53 o
  13   3   9          7.68          8.78         8.26 o
  15   3   9        141.98        109.80        31.57 o
  17   3   9         71.28         54.05        13.02 o
  19   3   9         50.29         44.39        16.66 o
 -20   4   9         57.74         43.01        15.26 o
 -18   4   9          0.47         10.36         7.56 o
 -16   4   9         28.76         14.49         8.89 o
 -14   4   9         78.15         74.27        22.48 o
 -12   4   9        156.95        140.84        32.13 o
 -10   4   9        148.83         97.92        22.40 o
  -8   4   9         89.29         83.33        17.88 o
  -6   4   9         14.72         12.66         7.46 o
  -4   4   9         40.98         22.61         9.43 o
  -2   4   9          3.59          5.84         6.77 o
   0   4   9        436.93        431.55        17.43 o
   2   4   9          5.74          6.00         9.91 o
   4   4   9         70.21         57.77        14.84 o
   6   4   9         33.95         25.51        10.43 o
   8   4   9        105.21        108.00        21.70 o
  10   4   9        580.91        653.80        25.43 o
  12   4   9        410.41        440.58        37.59 o
  14   4   9         82.20         82.63        20.97 o
  16   4   9         65.55         51.36        16.74 o
  18   4   9        105.44         91.44        32.33 o
 -19   5   9         78.45         67.97        20.86 o
 -17   5   9        501.85        506.54        23.74 o
 -15   5   9         11.44          9.28         8.07 o
 -13   5   9        222.05        187.05        49.15 o
 -11   5   9        114.79         96.03        23.51 o
  -9   5   9         16.11         20.96         9.53 o
  -7   5   9        543.62        592.47        20.73 o
  -5   5   9        272.70        214.32        45.10 o
  -3   5   9         11.83         14.30         6.61 o
  -1   5   9         26.99         31.91        10.92 o
   1   5   9         31.59         30.52        11.82 o
   3   5   9         59.98         42.32        15.18 o
   5   5   9          5.04         16.28         7.92 o
   7   5   9          2.96         -0.17        11.03 o
   9   5   9        329.61        312.03        25.08 o
  11   5   9         19.14         26.57        11.12 o
  13   5   9        454.15        477.63        33.69 o
  15   5   9          0.48         11.29         9.00 o
  17   5   9        677.99        771.26        28.33 o
 -16   6   9         55.55         73.92        18.34 o
 -14   6   9         53.42         37.33        12.51 o
 -12   6   9          7.79         10.19         7.58 o
 -10   6   9        269.54        283.46        19.23 o
  -8   6   9        310.01        258.09        20.95 o
  -6   6   9         35.26         31.32        10.98 o
  -4   6   9         80.57         86.72        22.28 o
  -2   6   9          1.97          8.57         8.44 o
   0   6   9        943.24        950.13        30.87 o
   2   6   9          2.95          3.57         8.45 o
   4   6   9        345.08        346.20        26.00 o
   6   6   9         59.07         50.63        15.32 o
   8   6   9          3.49         10.28         6.61 o
  10   6   9         72.43         76.83        18.53 o
  12   6   9        210.20        202.79        24.32 o
  14   6   9        100.60         90.34        29.30 o
  16   6   9        415.91        465.38        52.56 o
 -15   7   9        233.44        306.97        36.15 o
 -13   7   9          1.83          9.68        10.16 o
 -11   7   9        120.81         89.48        22.88 o
  -9   7   9          0.83          8.89        10.45 o
  -7   7   9        142.94         97.36        29.29 o
  -5   7   9         61.33         49.41        13.08 o
  -3   7   9          2.81          9.51         5.62 o
  -1   7   9          0.05         10.23         8.46 o
   1   7   9         35.38         34.12        14.21 o
   3   7   9        680.50        772.61        27.26 o
   5   7   9        142.25        143.67        34.05 o
   7   7   9        107.26        106.55        28.36 o
   9   7   9        545.99        541.09        42.29 o
  11   7   9         69.12         47.75        16.00 o
  13   7   9         71.22         51.37        18.16 o
 -12   8   9         39.95         55.35        25.88 o
 -10   8   9         36.00         59.50        17.58 o
  -8   8   9          0.83          4.99         7.78 o
  -6   8   9         22.19         28.78        12.53 o
  -4   8   9         24.78         16.92        15.14 o
  -2   8   9          6.63         13.04        12.87 o
   0   8   9         35.46         44.09        16.65 o
   2   8   9        316.99        353.16        40.28 o
   4   8   9         49.19         43.21        14.71 o
   6   8   9          8.38         18.83        10.39 o
   8   8   9         57.27         65.93        22.05 o
  10   8   9         96.81         88.38        28.28 o
  12   8   9        172.73        152.61        53.63 o
  -9   9   9         55.93         48.36        26.01 o
  -7   9   9          8.62         18.02        13.39 o
  -5   9   9         89.43         83.95        33.38 o
  -3   9   9         91.62         76.30        28.63 o
  -1   9   9         19.46         15.29        11.72 o
   1   9   9         87.25         65.88        37.25 o
   3   9   9        888.95       1043.94        43.65 o
   5   9   9        922.11       1050.54        30.76 o
   7   9   9        428.32        433.02        31.07 o
   9   9   9         41.01         40.34        18.11 o
  -4  10   9        295.96        313.97        32.31 o
  -2  10   9          5.74         10.50         7.65 o
   0  10   9          1.05          3.77        10.36 o
   2  10   9         31.41         23.55        15.18 o
 -18   0  10         46.59         37.62        27.86 o
 -16   0  10          8.76          4.28        24.76 o
 -14   0  10        238.93        226.46        25.20 o
 -12   0  10        396.22        295.89        36.30 o
 -10   0  10       1066.76        977.16        70.18 o
  -8   0  10        235.49        235.86        32.45 o
  -6   0  10       6944.03       7452.75       170.58 o
  -4   0  10         78.10         85.50        27.65 o
  -2   0  10        642.33        607.56        22.56 o
   0   0  10         20.94          7.13         9.67 o
   2   0  10         10.57         12.74         9.44 o
   4   0  10         72.96         78.48        25.63 o
   6   0  10         27.42         24.03        10.50 o
   8   0  10         39.63         28.90        14.56 o
  10   0  10         53.65         24.76        16.47 o
  12   0  10         18.28         20.46        19.44 o
  14   0  10        335.13        168.07        58.01 o
  16   0  10        150.10        133.45        51.11 o
  18   0  10       1656.98       1528.60        85.77 o
 -19   1  10        101.61         92.42        34.65 o
 -17   1  10         10.50         12.59        10.66 o
 -15   1  10         80.26         71.66        20.33 o
 -13   1  10          0.63          3.95         7.25 o
 -11   1  10         13.41          7.78         3.96 o
  -9   1  10        129.31        122.61        29.94 o
  -7   1  10         11.31         13.60         8.08 o
  -5   1  10        614.84        677.17        22.60 o
  -3   1  10        466.91        495.96        20.61 o
  -1   1  10        102.06         96.22        22.65 o
   1   1  10        302.05        270.68        17.67 o
   3   1  10         80.63         80.14        17.65 o
   5   1  10        244.00        229.65        21.33 o
   7   1  10        128.25         92.46        23.47 o
   9   1  10        166.51        131.17        29.93 o
  11   1  10         38.21         34.19        11.46 o
  13   1  10         55.40         30.57        10.11 o
  15   1  10        344.01        321.59        27.53 o
  17   1  10        183.74        117.70        34.86 o
 -18   2  10         46.79         66.89        20.87 o
 -16   2  10         32.15         21.61         8.67 o
 -14   2  10          0.01          6.58         7.61 o
 -12   2  10         13.53          5.96         8.97 o
 -10   2  10        105.78         72.89        19.08 o
  -8   2  10        613.30        690.50        25.60 o
  -6   2  10          0.12          2.32         5.14 o
  -4   2  10        129.58        108.84        23.03 o
  -2   2  10          0.08          9.52         6.95 o
   0   2  10         39.08         39.36        12.52 o
   2   2  10         12.00         12.85         8.08 o
   4   2  10         16.29         12.12         6.94 o
   6   2  10          0.56         13.71        10.44 o
   8   2  10        357.64        357.14        33.47 o
  10   2  10          5.79          9.57         9.39 o
  12   2  10         68.15         56.14        16.33 o
  14   2  10        115.49        112.62        29.86 o
  16   2  10          2.20         13.82        13.69 o
 -17   3  10          1.47          9.31         8.04 o
 -15   3  10        931.70       1081.04        44.59 o
 -13   3  10         55.42         57.30        15.79 o
 -11   3  10          7.96          4.56         8.51 o
  -9   3  10        466.61        402.15        24.32 o
  -7   3  10         61.49         49.23        13.92 o
  -5   3  10        207.70        172.82        32.85 o
  -3   3  10         27.62         17.64         9.61 o
  -1   3  10         47.35         45.81        16.75 o
   1   3  10         70.75         78.64        21.84 o
   3   3  10        173.15        119.78        31.33 o
   5   3  10        962.90        920.18        32.67 o
   7   3  10        268.20        207.82        51.92 o
   9   3  10          0.69          8.01         6.75 o
  11   3  10        145.18         93.77        27.04 o
  13   3  10         70.29         52.82        16.98 o
  15   3  10         27.86         16.08        10.95 o
 -16   4  10         29.30         23.92        13.30 o
 -14   4  10         16.87         15.78         8.74 o
 -12   4  10        286.28        332.20        20.27 o
 -10   4  10          0.57          4.23         8.26 o
  -8   4  10         10.44          9.09         8.88 o
  -6   4  10        124.48        135.11        30.21 o
  -4   4  10        116.38         96.31        17.57 o
  -2   4  10         44.18         19.43         9.92 o
   0   4  10          4.10          9.85        11.11 o
   2   4  10        258.53        267.97        31.08 o
   4   4  10          0.35         13.67         8.17 o
   6   4  10        548.69        633.17        26.57 o
   8   4  10          1.86         12.92         8.11 o
  10   4  10         23.65         22.20        10.37 o
  12   4  10        189.70        182.95        45.44 o
  14   4  10        102.07         67.82        27.75 o
  16   4  10        294.60        212.29       102.30 o
 -15   5  10         10.19         16.37        11.07 o
 -13   5  10        255.53        328.56        26.76 o
 -11   5  10          2.69          7.75         8.39 o
  -9   5  10        810.38        954.10        26.79 o
  -7   5  10        695.45        676.86        26.99 o
  -5   5  10          0.92         11.81         6.82 o
  -3   5  10         34.88         17.69         8.45 o
  -1   5  10        110.83         90.24        24.28 o
   1   5  10         31.82         31.15        11.78 o
   3   5  10        241.86        243.25        26.27 o
   5   5  10         13.46          8.39         7.90 o
   7   5  10        416.16        524.18        23.84 o
   9   5  10        350.90        380.52        24.15 o
  11   5  10         55.02         45.11        15.58 o
  13   5  10        136.49         84.48        24.66 o
 -14   6  10          1.36         11.62         9.61 o
 -12   6  10          0.92          6.92        10.81 o
 -10   6  10        126.01        124.08        39.41 o
  -8   6  10         55.60         53.50        14.60 o
  -6   6  10          1.89          9.76         9.65 o
  -4   6  10         13.44         14.54        10.34 o
  -2   6  10         27.95         29.37        10.23 o
   0   6  10        442.06        500.55        21.69 o
   2   6  10          1.51          4.15         7.60 o
   4   6  10        514.58        598.00        21.94 o
   6   6  10          0.98          8.39        10.15 o
   8   6  10         13.01          9.20        10.17 o
  10   6  10         22.62         25.87        13.95 o
  12   6  10        137.98        112.79        41.74 o
 -11   7  10        741.24        767.54        25.95 o
  -9   7  10        162.41        157.21        52.60 o
  -7   7  10         36.01         15.13         9.29 o
  -5   7  10        345.45        389.18        27.91 o
  -3   7  10          1.20          3.07         9.66 o
  -1   7  10          0.08         13.03         8.04 o
   1   7  10        138.55        109.57        33.90 o
   3   7  10         67.62         41.09        14.75 o
   5   7  10       1257.20       1476.99        67.05 o
   7   7  10        703.20        776.20        30.02 o
   9   7  10        198.27        154.71        45.85 o
  -8   8  10          2.81          5.32        11.76 o
  -6   8  10          2.15          7.30        15.64 o
  -4   8  10         20.97         17.86        14.74 o
  -2   8  10         18.29         11.95        10.82 o
   0   8  10         24.51         33.26        19.75 o
   2   8  10        231.70        130.42        41.77 o
   4   8  10         30.51         27.52        14.46 o
   6   8  10       1691.62       1713.18        40.69 o
 -15   1  11         78.56         84.16        41.65 o
 -13   1  11        117.18         86.49        25.04 o
 -11   1  11          0.13          3.50         8.07 o
  -9   1  11         74.42         86.14        27.65 o
  -7   1  11          0.22         13.59         9.02 o
  -5   1  11        932.08       1007.55        36.79 o
  -3   1  11        108.21         98.04        26.40 o
  -1   1  11         71.02         39.52        19.39 o
   1   1  11        140.87        164.52        20.54 o
   3   1  11         30.38         35.05        13.15 o
   5   1  11          5.84         15.16         8.69 o
   7   1  11         41.00         36.63        10.75 o
   9   1  11         27.38         15.68         9.29 o
  11   1  11         55.48         42.59        14.06 o
  13   1  11        119.42        101.24        36.30 o
 -14   2  11          7.83          9.27        12.63 o
 -12   2  11        101.29         93.85        36.65 o
 -10   2  11          3.97         10.01         8.33 o
  -8   2  11        342.94        273.17        16.28 o
  -6   2  11          3.00          9.21         8.56 o
  -4   2  11       1404.57       1450.07        29.61 o
  -2   2  11         25.60         19.39         9.02 o
   0   2  11          0.88          8.25         9.04 o
   2   2  11        357.47        356.36        20.55 o
   4   2  11         52.25         43.41        11.70 o
   6   2  11          2.01          7.41         7.43 o
   8   2  11        926.08        972.50        28.35 o
  10   2  11          1.13          6.95        11.19 o
  12   2  11        306.94        350.72        44.14 o
 -13   3  11         43.71         32.26        15.37 o
 -11   3  11          5.17          6.45         8.36 o
  -9   3  11         27.60         14.02        11.00 o
  -7   3  11         51.64         29.06        11.20 o
  -5   3  11        152.03        115.40        33.78 o
  -3   3  11        128.19        116.26        29.13 o
  -1   3  11         61.21         63.60        20.05 o
   1   3  11         26.83         13.03         8.29 o
   3   3  11        146.78        127.00        37.70 o
   5   3  11         44.34         47.48        15.20 o
   7   3  11          6.29         15.26        11.37 o
   9   3  11        147.03         82.20        27.67 o
  11   3  11        254.99        155.32        52.72 o
  13   3  11        167.77        119.86        80.02 o
 -12   4  11          0.47          1.35         6.64 o
 -10   4  11          6.69          8.27        10.91 o
  -8   4  11         18.96         12.05         9.51 o
  -6   4  11        320.80        374.43        20.51 o
  -4   4  11         12.94         16.01         8.02 o
  -2   4  11        147.10        111.41        28.84 o
   0   4  11         37.98         34.61        11.20 o
   2   4  11          1.02          9.04         7.11 o
   4   4  11          0.00         11.73         8.04 o
   6   4  11        294.51        327.46        47.36 o
   8   4  11          1.80          9.48         9.81 o
  10   4  11         70.83         64.11        20.71 o
 -11   5  11         18.33         12.96         9.48 o
  -9   5  11        153.06        141.24        46.52 o
  -7   5  11        156.10        118.38        41.23 o
  -5   5  11        427.68        420.60        25.72 o
  -3   5  11       1077.69       1165.27        43.30 o
  -1   5  11          8.93          6.13         7.06 o
   1   5  11         12.57         10.08         8.52 o
   3   5  11        162.31        139.52        37.16 o
   5   5  11          1.73         10.78         7.76 o
   7   5  11          6.37         14.87        13.39 o
   9   5  11         17.25         17.17        11.69 o
  -8   6  11         33.75         31.07        13.99 o
  -6   6  11         22.07         18.94        11.38 o
  -4   6  11        278.27        248.25        46.79 o
  -2   6  11         54.62         41.32        19.91 o
   0   6  11          2.33          3.26         8.30 o
   2   6  11        268.61        269.06        24.33 o
   4   6  11         31.15         15.33         8.27 o
   6   6  11         54.09         34.16        16.33 o
  -3   7  11          3.00          5.60         6.34 o
  -1   7  11          7.00         12.12         8.06 o
   1   7  11          0.09         10.82         6.80 o
 -10   0  12          0.92         11.96        13.51 o
  -8   0  12         32.36         34.87        21.76 o
  -6   0  12         14.91          9.94        13.25 o
  -4   0  12        190.57        148.49        88.81 o
  -2   0  12       5136.38       5994.71       284.62 o
   0   0  12         49.14         60.04        29.47 o
   2   0  12        159.13        108.81        60.51 o
   4   0  12        472.98        568.96        36.21 o
   6   0  12        308.43        270.95        98.98 o
   8   0  12          9.23         18.49         8.69 o
  -9   1  12          0.00          2.68         9.51 o
  -7   1  12         95.66         73.19        27.44 o
  -5   1  12         94.49         50.59        17.56 o
  -3   1  12        285.23        261.41        33.39 o
  -1   1  12         41.25         25.10        13.44 o
   1   1  12        378.87        342.84        31.62 o
   3   1  12        141.85        100.07        34.14 o
   5   1  12          0.54         10.81        11.16 o
   7   1  12          7.63         20.56        11.46 o
  -8   2  12          8.36         13.51        12.92 o
  -6   2  12        231.45        199.70        64.08 o
  -4   2  12       1327.18       1588.15        39.97 o
  -2   2  12        166.24        149.59        45.44 o
   0   2  12        126.13         97.97        32.74 o
   2   2  12         39.97         31.97        16.04 o
   4   2  12          0.25          6.22        12.14 o
   6   2  12        161.59        131.33        59.54 o
   8   2  12          8.34         15.34        12.74 o
  -7   3  12         15.44         12.40        11.94 o
  -5   3  12        213.54        166.15        44.18 o
  -3   3  12         62.83         61.56        20.17 o
  -1   3  12         16.22         16.39        11.02 o
   1   3  12         22.85         16.80        11.47 o
   3   3  12        257.06        236.17        28.77 o
   5   3  12         43.62         33.95        12.62 o
  -4   4  12        771.35        949.42        38.71 o
  -2   4  12        251.12        318.52        48.28 o
   0   4  12         71.42         54.88        17.12 o
   2   4  12          0.87          6.45         7.10 o
   4   4  12         14.10          8.74        14.48 o
                                                
